# Supplementary material for: Human lipoproteins comprise at least 12 different classes that are lognormally distributed
Source: PLoS One. 2022 Nov 10;17(11):e0275066. doi: 10.1371/journal.pone.0275066 (PMC9648703; doi:10.1371/journal.pone.0275066)
Supplement: S1 File — (ZIP) [file pone.0275066.s001.zip]

Archive with 79 entries (72 files):
- supporting/data/
- supporting/data/data.txt
- supporting/data/simulation.txt
- supporting/fig/
- supporting/fig/apoA_401.png
- supporting/fig/apoA_402.png
- supporting/fig/apoB_20.png
- supporting/fig/apoB_37.png
- supporting/fig/Ch/
- supporting/fig/Ch/Ch.htm
- supporting/fig/Ch/CM1.png
- supporting/fig/Ch/CM2.png
- supporting/fig/Ch/HDL1.png
- supporting/fig/Ch/HDL2.png
- supporting/fig/Ch/LAC1.png
- supporting/fig/Ch/LAC2.png
- supporting/fig/Ch/LDL1.png
- supporting/fig/Ch/LDL2.png
- supporting/fig/Ch/Lp(a).png
- supporting/fig/Ch/mHDL.png
- supporting/fig/Ch/Tg.png
- supporting/fig/Ch/VLDL.png
- supporting/fig/cholesterol_measured.png
- supporting/fig/CM2CM1.png
- supporting/fig/CM2VLDL.png
- supporting/fig/Fig1_401.png
- supporting/fig/histogram_age.png
- supporting/fig/kasanee.png
- supporting/fig/LAC_401.png
- supporting/fig/LAC_402.png
- supporting/fig/LDL1Lpa.png
- supporting/fig/LDL2Lpa.png
- supporting/fig/log.png
- supporting/fig/nom.png
- supporting/fig/sample.png
- supporting/fig/samplea.png
- supporting/fig/TG/
- supporting/fig/TG/CM1.png
- supporting/fig/TG/CM2.png
- supporting/fig/TG/HDL1.png
- supporting/fig/TG/HDL2.png
- supporting/fig/TG/LAC1.png
- supporting/fig/TG/LAC2.png
- supporting/fig/TG/LDL1.png
- supporting/fig/TG/LDL2.png
- supporting/fig/TG/Lp(a).png
- supporting/fig/TG/mHDL.png
- supporting/fig/TG/Tg.htm
- supporting/fig/TG/Tg.png
- supporting/fig/TG/VLDL.png
- supporting/fig/VLDLLpa.png
- supporting/fig/VLDLTG.png
- supporting/fig/withoutTG/
- supporting/fig/withoutTG/with1009.png
- supporting/fig/withoutTG/with1010.png
- supporting/fig/withoutTG/with1011.png
- supporting/fig/withoutTG/without.htm
- supporting/fig/withoutTG/without1009.png
- supporting/fig/withoutTG/without1010.png
- supporting/fig/withoutTG/without1011.png
- supporting/index.htm
- supporting/pages/
- supporting/pages/Data.htm
- supporting/pages/S10Fig.htm
- supporting/pages/S1Fig.htm
- supporting/pages/S1Table.htm
- supporting/pages/S2Fig.htm
- supporting/pages/S2Table.htm
- supporting/pages/S3Fig.htm
- supporting/pages/S4Fig.htm
- supporting/pages/S5Fig.htm
- supporting/pages/S6Fig.htm
- supporting/pages/S7Fig.htm
- supporting/pages/S8Fig.htm
- supporting/pages/S9Fig.htm
- supporting/table/
- supporting/table/Cho.txt
- supporting/table/tables.htm
- supporting/table/TG.txt
