# Supplementary material for: Human lipoproteins comprise at least 12 different classes that are lognormally distributed
Source: PLoS One. 2022 Nov 10;17(11):e0275066. doi: 10.1371/journal.pone.0275066 (PMC9648703; doi:10.1371/journal.pone.0275066)
Supplement: S1 File — (ZIP) [file pone.0275066.s001.zip › supporting/data/data.txt]

time	UV	TC	TG
14.00	-0.93	0.03	0.00
14.01	-0.93	0.03	0.01
14.02	-0.93	0.02	0.01
14.03	-0.92	0.03	0.00
14.04	-0.92	0.03	0.01
14.05	-0.92	0.02	0.00
14.06	-0.92	0.02	0.00
14.07	-0.91	0.02	0.00
14.08	-0.91	0.02	0.00
14.09	-0.91	0.02	0.00
14.10	-0.90	0.02	0.00
14.11	-0.90	0.02	0.00
14.12	-0.89	0.02	0.00
14.13	-0.89	0.02	0.00
14.14	-0.89	0.02	0.00
14.15	-0.88	0.02	0.00
14.16	-0.88	0.02	0.00
14.17	-0.87	0.02	0.00
14.18	-0.87	0.02	0.00
14.19	-0.86	0.02	0.00
14.20	-0.86	0.02	0.00
14.21	-0.85	0.02	0.00
14.22	-0.85	0.02	0.00
14.23	-0.84	0.02	0.00
14.24	-0.84	0.02	0.00
14.25	-0.83	0.02	0.00
14.26	-0.82	0.02	0.00
14.27	-0.82	0.02	0.00
14.28	-0.81	0.02	0.00
14.29	-0.81	0.02	0.00
14.30	-0.80	0.02	0.00
14.31	-0.79	0.02	0.00
14.32	-0.79	0.02	0.00
14.33	-0.78	0.02	0.00
14.34	-0.78	0.02	0.00
14.35	-0.77	0.02	0.00
14.36	-0.76	0.02	0.00
14.37	-0.76	0.02	0.00
14.38	-0.75	0.02	0.00
14.39	-0.74	0.02	0.00
14.40	-0.74	0.01	0.00
14.41	-0.73	0.01	0.00
14.42	-0.72	0.01	0.00
14.43	-0.71	0.01	0.00
14.44	-0.71	0.01	0.00
14.45	-0.70	0.01	0.00
14.46	-0.69	0.01	0.00
14.47	-0.68	0.01	0.00
14.48	-0.68	0.01	0.00
14.49	-0.67	0.01	0.00
14.50	-0.66	0.01	0.00
14.51	-0.65	0.01	0.00
14.52	-0.65	0.01	0.00
14.53	-0.64	0.01	0.00
14.54	-0.63	0.01	0.00
14.55	-0.62	0.01	0.00
14.56	-0.61	0.01	0.00
14.57	-0.60	0.01	0.00
14.58	-0.59	0.01	0.00
14.59	-0.59	0.01	0.00
14.60	-0.58	0.01	0.00
14.61	-0.57	0.01	0.00
14.62	-0.56	0.01	0.00
14.63	-0.55	0.01	0.00
14.64	-0.54	0.01	0.00
14.65	-0.53	0.01	0.00
14.66	-0.52	0.01	0.00
14.67	-0.51	0.01	0.00
14.68	-0.50	0.01	0.00
14.69	-0.49	0.01	0.00
14.70	-0.48	0.01	0.00
14.71	-0.48	0.01	0.00
14.72	-0.47	0.01	0.00
14.73	-0.46	0.01	0.00
14.74	-0.45	0.01	0.00
14.75	-0.44	0.01	0.00
14.76	-0.43	0.01	0.00
14.77	-0.42	0.01	0.00
14.78	-0.41	0.01	0.00
14.79	-0.40	0.01	0.00
14.80	-0.39	0.01	0.00
14.81	-0.38	0.01	0.00
14.82	-0.38	0.01	0.00
14.83	-0.37	0.01	0.00
14.84	-0.36	0.01	0.00
14.85	-0.35	0.01	0.00
14.86	-0.34	0.01	0.00
14.87	-0.33	0.01	0.00
14.88	-0.32	0.01	0.00
14.89	-0.31	0.01	0.00
14.90	-0.31	0.01	0.00
14.91	-0.30	0.01	0.00
14.92	-0.29	0.01	0.00
14.93	-0.28	0.01	0.00
14.94	-0.27	0.01	0.00
14.95	-0.26	0.01	0.00
14.96	-0.25	0.00	0.00
14.97	-0.25	0.00	0.00
14.98	-0.24	0.00	0.00
14.99	-0.23	0.00	0.00
15.00	-0.22	0.00	0.00
15.01	-0.21	0.00	0.00
15.02	-0.20	0.00	0.00
15.03	-0.20	0.00	0.00
15.04	-0.19	0.00	0.00
15.05	-0.18	0.00	0.00
15.06	-0.17	0.00	0.00
15.07	-0.17	0.00	0.00
15.08	-0.16	0.00	0.00
15.09	-0.15	0.00	0.00
15.10	-0.15	0.00	0.00
15.11	-0.14	0.00	0.00
15.12	-0.13	0.00	0.00
15.13	-0.13	0.00	0.00
15.14	-0.12	0.00	0.00
15.15	-0.11	0.00	0.00
15.16	-0.11	0.00	0.00
15.17	-0.10	0.00	0.00
15.18	-0.10	0.00	0.00
15.19	-0.09	0.00	0.00
15.20	-0.09	0.00	0.00
15.21	-0.08	0.00	0.00
15.22	-0.08	0.00	0.00
15.23	-0.07	0.00	0.00
15.24	-0.07	0.00	0.00
15.25	-0.07	0.00	0.00
15.26	-0.06	0.00	0.00
15.27	-0.06	0.00	0.00
15.28	-0.05	0.00	0.00
15.29	-0.05	0.00	0.00
15.30	-0.05	0.00	0.00
15.31	-0.04	0.00	0.00
15.32	-0.04	0.00	0.00
15.33	-0.04	0.00	0.00
15.34	-0.03	0.00	0.00
15.35	-0.03	0.00	0.00
15.36	-0.03	0.00	0.00
15.37	-0.02	0.00	0.00
15.38	-0.02	0.00	0.00
15.39	-0.02	0.00	0.00
15.40	-0.02	0.00	0.00
15.41	-0.01	0.00	0.00
15.42	-0.01	0.00	0.00
15.43	-0.01	0.00	0.00
15.44	-0.01	0.00	0.00
15.45	-0.01	0.00	0.00
15.46	0.00	0.00	0.00
15.47	0.00	0.00	0.00
15.48	0.00	0.00	0.00
15.49	0.00	0.00	0.00
15.50	0.00	0.00	0.00
15.51	0.00	0.00	0.00
15.52	0.00	0.00	0.00
15.53	0.00	0.00	0.00
15.54	0.00	0.00	0.00
15.55	0.00	0.00	0.00
15.56	0.00	0.00	0.00
15.57	0.00	0.00	0.00
15.58	0.00	0.00	0.00
15.59	0.00	0.00	0.00
15.60	0.00	0.00	0.00
15.61	0.00	0.00	0.00
15.62	0.00	0.00	0.00
15.63	0.00	0.00	0.00
15.64	0.00	0.00	0.00
15.65	0.00	0.01	0.00
15.66	0.00	0.01	0.00
15.67	0.00	0.01	0.01
15.68	0.00	0.01	0.01
15.69	0.00	0.01	0.01
15.70	-0.01	0.01	0.01
15.71	-0.01	0.01	0.01
15.72	-0.01	0.01	0.01
15.73	-0.01	0.01	0.01
15.74	-0.01	0.02	0.01
15.75	-0.01	0.02	0.01
15.76	-0.02	0.02	0.01
15.77	-0.02	0.02	0.01
15.78	-0.02	0.02	0.01
15.79	-0.02	0.02	0.01
15.80	-0.03	0.02	0.01
15.81	-0.03	0.03	0.01
15.82	-0.03	0.03	0.01
15.83	-0.03	0.03	0.01
15.84	-0.04	0.03	0.02
15.85	-0.04	0.03	0.02
15.86	-0.04	0.03	0.02
15.87	-0.05	0.03	0.02
15.88	-0.05	0.04	0.02
15.89	-0.05	0.04	0.02
15.90	-0.06	0.04	0.02
15.91	-0.06	0.04	0.02
15.92	-0.07	0.04	0.02
15.93	-0.07	0.04	0.03
15.94	-0.07	0.04	0.03
15.95	-0.08	0.05	0.03
15.96	-0.08	0.05	0.03
15.97	-0.08	0.05	0.03
15.98	-0.09	0.05	0.03
15.99	-0.09	0.05	0.03
16.00	-0.10	0.05	0.03
16.01	-0.10	0.05	0.04
16.02	-0.11	0.05	0.04
16.03	-0.11	0.06	0.04
16.04	-0.11	0.06	0.04
16.05	-0.12	0.06	0.04
16.06	-0.12	0.06	0.04
16.07	-0.13	0.06	0.04
16.08	-0.13	0.06	0.04
16.09	-0.14	0.06	0.05
16.10	-0.14	0.06	0.05
16.11	-0.15	0.06	0.05
16.12	-0.15	0.07	0.05
16.13	-0.16	0.07	0.05
16.14	-0.16	0.07	0.05
16.15	-0.17	0.07	0.05
16.16	-0.17	0.07	0.05
16.17	-0.18	0.07	0.05
16.18	-0.18	0.07	0.05
16.19	-0.19	0.07	0.05
16.20	-0.20	0.07	0.06
16.21	-0.20	0.07	0.06
16.22	-0.21	0.07	0.06
16.23	-0.21	0.07	0.06
16.24	-0.22	0.07	0.06
16.25	-0.22	0.07	0.06
16.26	-0.23	0.07	0.06
16.27	-0.23	0.07	0.06
16.28	-0.24	0.07	0.06
16.29	-0.25	0.07	0.06
16.30	-0.25	0.07	0.06
16.31	-0.26	0.07	0.06
16.32	-0.26	0.07	0.06
16.33	-0.27	0.07	0.06
16.34	-0.27	0.07	0.06
16.35	-0.28	0.07	0.06
16.36	-0.29	0.07	0.06
16.37	-0.29	0.07	0.06
16.38	-0.30	0.07	0.06
16.39	-0.30	0.07	0.06
16.40	-0.31	0.07	0.06
16.41	-0.31	0.07	0.06
16.42	-0.32	0.07	0.06
16.43	-0.33	0.07	0.06
16.44	-0.33	0.07	0.06
16.45	-0.34	0.06	0.06
16.46	-0.34	0.06	0.06
16.47	-0.35	0.06	0.06
16.48	-0.35	0.06	0.06
16.49	-0.36	0.06	0.05
16.50	-0.37	0.06	0.05
16.51	-0.37	0.06	0.05
16.52	-0.38	0.06	0.05
16.53	-0.38	0.06	0.05
16.54	-0.39	0.06	0.05
16.55	-0.40	0.05	0.05
16.56	-0.40	0.05	0.05
16.57	-0.41	0.05	0.05
16.58	-0.41	0.05	0.05
16.59	-0.42	0.05	0.05
16.60	-0.42	0.05	0.05
16.61	-0.43	0.05	0.05
16.62	-0.44	0.05	0.05
16.63	-0.44	0.05	0.04
16.64	-0.45	0.05	0.04
16.65	-0.45	0.04	0.04
16.66	-0.46	0.04	0.04
16.67	-0.46	0.04	0.04
16.68	-0.47	0.04	0.04
16.69	-0.47	0.04	0.04
16.70	-0.48	0.04	0.04
16.71	-0.49	0.04	0.04
16.72	-0.49	0.04	0.04
16.73	-0.50	0.04	0.04
16.74	-0.50	0.04	0.04
16.75	-0.51	0.04	0.04
16.76	-0.51	0.03	0.04
16.77	-0.52	0.03	0.04
16.78	-0.52	0.03	0.04
16.79	-0.53	0.03	0.04
16.80	-0.53	0.03	0.04
16.81	-0.54	0.03	0.04
16.82	-0.54	0.03	0.04
16.83	-0.55	0.03	0.04
16.84	-0.55	0.03	0.04
16.85	-0.56	0.03	0.04
16.86	-0.56	0.03	0.03
16.87	-0.57	0.02	0.03
16.88	-0.57	0.02	0.03
16.89	-0.58	0.02	0.03
16.90	-0.58	0.02	0.03
16.91	-0.58	0.02	0.03
16.92	-0.59	0.02	0.03
16.93	-0.59	0.02	0.03
16.94	-0.60	0.02	0.03
16.95	-0.60	0.02	0.03
16.96	-0.61	0.02	0.03
16.97	-0.61	0.02	0.03
16.98	-0.61	0.02	0.03
16.99	-0.62	0.02	0.03
17.00	-0.62	0.02	0.03
17.01	-0.62	0.02	0.03
17.02	-0.63	0.02	0.03
17.03	-0.63	0.02	0.03
17.04	-0.64	0.02	0.03
17.05	-0.64	0.02	0.03
17.06	-0.64	0.02	0.03
17.07	-0.65	0.02	0.03
17.08	-0.65	0.02	0.03
17.09	-0.65	0.02	0.03
17.10	-0.66	0.02	0.03
17.11	-0.66	0.01	0.03
17.12	-0.66	0.01	0.03
17.13	-0.67	0.01	0.03
17.14	-0.67	0.01	0.03
17.15	-0.67	0.01	0.03
17.16	-0.68	0.01	0.03
17.17	-0.68	0.01	0.04
17.18	-0.68	0.01	0.04
17.19	-0.68	0.01	0.04
17.20	-0.69	0.01	0.04
17.21	-0.69	0.02	0.04
17.22	-0.69	0.02	0.04
17.23	-0.70	0.02	0.04
17.24	-0.70	0.02	0.04
17.25	-0.70	0.02	0.04
17.26	-0.71	0.02	0.04
17.27	-0.71	0.02	0.04
17.28	-0.71	0.02	0.04
17.29	-0.72	0.02	0.04
17.30	-0.72	0.02	0.04
17.31	-0.72	0.02	0.04
17.32	-0.73	0.02	0.04
17.33	-0.73	0.02	0.04
17.34	-0.73	0.02	0.04
17.35	-0.73	0.02	0.04
17.36	-0.74	0.02	0.05
17.37	-0.74	0.02	0.05
17.38	-0.74	0.02	0.05
17.39	-0.75	0.02	0.05
17.40	-0.75	0.02	0.05
17.41	-0.75	0.02	0.05
17.42	-0.75	0.02	0.05
17.43	-0.75	0.02	0.05
17.44	-0.76	0.02	0.05
17.45	-0.76	0.02	0.05
17.46	-0.76	0.03	0.05
17.47	-0.76	0.03	0.06
17.48	-0.76	0.03	0.06
17.49	-0.77	0.03	0.06
17.50	-0.77	0.03	0.06
17.51	-0.77	0.03	0.06
17.52	-0.77	0.03	0.06
17.53	-0.77	0.03	0.06
17.54	-0.77	0.03	0.06
17.55	-0.78	0.03	0.07
17.56	-0.78	0.03	0.07
17.57	-0.78	0.03	0.07
17.58	-0.78	0.03	0.07
17.59	-0.78	0.04	0.07
17.60	-0.78	0.04	0.07
17.61	-0.78	0.04	0.07
17.62	-0.78	0.04	0.08
17.63	-0.79	0.04	0.08
17.64	-0.79	0.04	0.08
17.65	-0.79	0.04	0.08
17.66	-0.79	0.04	0.08
17.67	-0.79	0.04	0.08
17.68	-0.79	0.05	0.08
17.69	-0.79	0.05	0.09
17.70	-0.79	0.05	0.09
17.71	-0.79	0.05	0.09
17.72	-0.80	0.05	0.09
17.73	-0.80	0.05	0.09
17.74	-0.80	0.05	0.09
17.75	-0.80	0.05	0.10
17.76	-0.80	0.05	0.10
17.77	-0.80	0.05	0.10
17.78	-0.80	0.06	0.10
17.79	-0.80	0.06	0.11
17.80	-0.80	0.06	0.11
17.81	-0.80	0.06	0.11
17.82	-0.81	0.06	0.11
17.83	-0.81	0.06	0.12
17.84	-0.81	0.07	0.12
17.85	-0.81	0.07	0.12
17.86	-0.81	0.07	0.13
17.87	-0.81	0.07	0.13
17.88	-0.81	0.07	0.13
17.89	-0.81	0.08	0.14
17.90	-0.81	0.08	0.14
17.91	-0.81	0.08	0.14
17.92	-0.81	0.08	0.15
17.93	-0.81	0.09	0.15
17.94	-0.81	0.09	0.16
17.95	-0.81	0.09	0.16
17.96	-0.81	0.09	0.16
17.97	-0.81	0.10	0.17
17.98	-0.82	0.10	0.17
17.99	-0.82	0.10	0.18
18.00	-0.82	0.10	0.18
18.01	-0.82	0.11	0.19
18.02	-0.82	0.11	0.19
18.03	-0.82	0.11	0.20
18.04	-0.82	0.12	0.20
18.05	-0.82	0.12	0.21
18.06	-0.82	0.12	0.21
18.07	-0.82	0.13	0.22
18.08	-0.82	0.13	0.22
18.09	-0.82	0.13	0.23
18.10	-0.82	0.14	0.23
18.11	-0.82	0.14	0.24
18.12	-0.82	0.14	0.24
18.13	-0.82	0.15	0.25
18.14	-0.82	0.15	0.26
18.15	-0.82	0.16	0.26
18.16	-0.82	0.16	0.27
18.17	-0.82	0.16	0.28
18.18	-0.82	0.17	0.28
18.19	-0.82	0.17	0.29
18.20	-0.82	0.18	0.30
18.21	-0.82	0.18	0.30
18.22	-0.82	0.19	0.31
18.23	-0.82	0.19	0.32
18.24	-0.82	0.20	0.33
18.25	-0.82	0.20	0.33
18.26	-0.82	0.21	0.34
18.27	-0.81	0.21	0.35
18.28	-0.81	0.22	0.36
18.29	-0.81	0.22	0.37
18.30	-0.81	0.23	0.38
18.31	-0.81	0.24	0.39
18.32	-0.81	0.24	0.40
18.33	-0.81	0.25	0.41
18.34	-0.81	0.25	0.42
18.35	-0.81	0.26	0.43
18.36	-0.81	0.27	0.44
18.37	-0.81	0.27	0.45
18.38	-0.81	0.28	0.46
18.39	-0.80	0.29	0.47
18.40	-0.80	0.29	0.48
18.41	-0.80	0.30	0.49
18.42	-0.80	0.31	0.51
18.43	-0.80	0.31	0.52
18.44	-0.80	0.32	0.53
18.45	-0.80	0.33	0.54
18.46	-0.80	0.34	0.56
18.47	-0.80	0.34	0.57
18.48	-0.80	0.35	0.58
18.49	-0.79	0.36	0.60
18.50	-0.79	0.37	0.61
18.51	-0.79	0.38	0.62
18.52	-0.79	0.38	0.64
18.53	-0.79	0.39	0.65
18.54	-0.79	0.40	0.67
18.55	-0.79	0.41	0.68
18.56	-0.78	0.42	0.70
18.57	-0.78	0.43	0.72
18.58	-0.78	0.44	0.73
18.59	-0.78	0.45	0.75
18.60	-0.78	0.46	0.77
18.61	-0.77	0.47	0.78
18.62	-0.77	0.48	0.80
18.63	-0.77	0.49	0.82
18.64	-0.77	0.50	0.84
18.65	-0.77	0.51	0.85
18.66	-0.76	0.52	0.87
18.67	-0.76	0.53	0.89
18.68	-0.76	0.54	0.91
18.69	-0.76	0.55	0.93
18.70	-0.76	0.56	0.95
18.71	-0.75	0.58	0.97
18.72	-0.75	0.59	0.99
18.73	-0.75	0.60	1.02
18.74	-0.75	0.61	1.04
18.75	-0.75	0.63	1.06
18.76	-0.75	0.64	1.08
18.77	-0.74	0.65	1.11
18.78	-0.74	0.67	1.13
18.79	-0.74	0.68	1.15
18.80	-0.74	0.69	1.18
18.81	-0.74	0.71	1.20
18.82	-0.73	0.72	1.23
18.83	-0.73	0.74	1.25
18.84	-0.73	0.75	1.28
18.85	-0.73	0.76	1.30
18.86	-0.73	0.78	1.33
18.87	-0.72	0.80	1.36
18.88	-0.72	0.81	1.38
18.89	-0.72	0.83	1.41
18.90	-0.72	0.84	1.44
18.91	-0.71	0.86	1.47
18.92	-0.71	0.88	1.50
18.93	-0.71	0.89	1.53
18.94	-0.71	0.91	1.56
18.95	-0.70	0.93	1.59
18.96	-0.70	0.94	1.62
18.97	-0.70	0.96	1.65
18.98	-0.69	0.98	1.68
18.99	-0.69	1.00	1.71
19.00	-0.68	1.02	1.75
19.01	-0.68	1.04	1.78
19.02	-0.68	1.05	1.81
19.03	-0.67	1.07	1.85
19.04	-0.67	1.09	1.88
19.05	-0.67	1.11	1.92
19.06	-0.66	1.13	1.95
19.07	-0.66	1.15	1.99
19.08	-0.65	1.17	2.02
19.09	-0.65	1.19	2.06
19.10	-0.65	1.22	2.10
19.11	-0.64	1.24	2.13
19.12	-0.64	1.26	2.17
19.13	-0.64	1.28	2.21
19.14	-0.63	1.30	2.25
19.15	-0.63	1.33	2.29
19.16	-0.63	1.35	2.33
19.17	-0.62	1.37	2.37
19.18	-0.62	1.40	2.41
19.19	-0.62	1.42	2.45
19.20	-0.61	1.44	2.49
19.21	-0.61	1.47	2.53
19.22	-0.61	1.49	2.57
19.23	-0.60	1.52	2.62
19.24	-0.60	1.54	2.66
19.25	-0.59	1.57	2.70
19.26	-0.59	1.59	2.75
19.27	-0.59	1.62	2.79
19.28	-0.58	1.65	2.83
19.29	-0.58	1.67	2.88
19.30	-0.58	1.70	2.93
19.31	-0.57	1.73	2.97
19.32	-0.57	1.76	3.02
19.33	-0.57	1.79	3.06
19.34	-0.56	1.82	3.11
19.35	-0.56	1.84	3.16
19.36	-0.55	1.87	3.21
19.37	-0.55	1.90	3.26
19.38	-0.55	1.93	3.30
19.39	-0.54	1.97	3.35
19.40	-0.54	2.00	3.40
19.41	-0.53	2.03	3.45
19.42	-0.53	2.06	3.50
19.43	-0.52	2.09	3.55
19.44	-0.52	2.12	3.60
19.45	-0.52	2.16	3.65
19.46	-0.51	2.19	3.70
19.47	-0.51	2.23	3.76
19.48	-0.50	2.26	3.81
19.49	-0.50	2.30	3.86
19.50	-0.49	2.33	3.91
19.51	-0.49	2.37	3.96
19.52	-0.48	2.40	4.02
19.53	-0.48	2.44	4.07
19.54	-0.48	2.48	4.12
19.55	-0.47	2.52	4.18
19.56	-0.47	2.55	4.23
19.57	-0.46	2.59	4.29
19.58	-0.46	2.63	4.34
19.59	-0.45	2.67	4.40
19.60	-0.45	2.71	4.45
19.61	-0.44	2.76	4.51
19.62	-0.44	2.80	4.56
19.63	-0.43	2.84	4.62
19.64	-0.43	2.88	4.67
19.65	-0.42	2.93	4.73
19.66	-0.42	2.97	4.78
19.67	-0.41	3.02	4.84
19.68	-0.41	3.06	4.90
19.69	-0.40	3.11	4.95
19.70	-0.40	3.16	5.01
19.71	-0.39	3.20	5.07
19.72	-0.39	3.25	5.12
19.73	-0.38	3.30	5.18
19.74	-0.38	3.35	5.24
19.75	-0.37	3.40	5.29
19.76	-0.37	3.45	5.35
19.77	-0.36	3.51	5.41
19.78	-0.36	3.56	5.47
19.79	-0.35	3.61	5.52
19.80	-0.34	3.67	5.58
19.81	-0.34	3.72	5.64
19.82	-0.33	3.78	5.70
19.83	-0.33	3.84	5.75
19.84	-0.32	3.89	5.81
19.85	-0.32	3.95	5.87
19.86	-0.31	4.01	5.93
19.87	-0.31	4.08	5.98
19.88	-0.30	4.14	6.04
19.89	-0.30	4.20	6.10
19.90	-0.29	4.27	6.15
19.91	-0.29	4.33	6.21
19.92	-0.28	4.40	6.27
19.93	-0.27	4.47	6.33
19.94	-0.27	4.54	6.38
19.95	-0.26	4.61	6.44
19.96	-0.26	4.68	6.50
19.97	-0.25	4.75	6.55
19.98	-0.25	4.83	6.61
19.99	-0.24	4.90	6.67
20.00	-0.23	4.98	6.72
20.01	-0.23	5.06	6.78
20.02	-0.22	5.14	6.84
20.03	-0.22	5.22	6.89
20.04	-0.21	5.30	6.95
20.05	-0.21	5.38	7.01
20.06	-0.20	5.47	7.06
20.07	-0.19	5.56	7.12
20.08	-0.19	5.64	7.17
20.09	-0.18	5.73	7.23
20.10	-0.18	5.83	7.28
20.11	-0.17	5.92	7.34
20.12	-0.16	6.01	7.39
20.13	-0.16	6.11	7.45
20.14	-0.15	6.21	7.50
20.15	-0.15	6.31	7.55
20.16	-0.14	6.41	7.61
20.17	-0.13	6.51	7.66
20.18	-0.13	6.61	7.71
20.19	-0.12	6.72	7.76
20.20	-0.11	6.82	7.82
20.21	-0.11	6.93	7.87
20.22	-0.10	7.04	7.92
20.23	-0.10	7.16	7.97
20.24	-0.09	7.27	8.02
20.25	-0.08	7.38	8.07
20.26	-0.08	7.50	8.12
20.27	-0.07	7.62	8.17
20.28	-0.06	7.74	8.22
20.29	-0.06	7.86	8.27
20.30	-0.05	7.98	8.32
20.31	-0.04	8.11	8.37
20.32	-0.04	8.23	8.41
20.33	-0.03	8.36	8.46
20.34	-0.02	8.49	8.51
20.35	-0.02	8.62	8.55
20.36	-0.01	8.75	8.60
20.37	0.00	8.88	8.65
20.38	0.00	9.02	8.69
20.39	0.01	9.15	8.74
20.40	0.02	9.29	8.78
20.41	0.02	9.43	8.82
20.42	0.03	9.57	8.87
20.43	0.04	9.71	8.91
20.44	0.04	9.85	8.95
20.45	0.05	10.00	8.99
20.46	0.06	10.14	9.04
20.47	0.06	10.28	9.08
20.48	0.07	10.43	9.12
20.49	0.07	10.58	9.16
20.50	0.08	10.73	9.20
20.51	0.09	10.88	9.23
20.52	0.09	11.03	9.27
20.53	0.10	11.18	9.31
20.54	0.11	11.33	9.35
20.55	0.11	11.48	9.38
20.56	0.12	11.63	9.42
20.57	0.13	11.78	9.46
20.58	0.13	11.94	9.49
20.59	0.14	12.09	9.53
20.60	0.14	12.25	9.56
20.61	0.15	12.40	9.59
20.62	0.16	12.56	9.63
20.63	0.16	12.71	9.66
20.64	0.17	12.87	9.69
20.65	0.18	13.02	9.72
20.66	0.18	13.18	9.75
20.67	0.19	13.33	9.78
20.68	0.19	13.49	9.81
20.69	0.20	13.64	9.84
20.70	0.20	13.80	9.87
20.71	0.21	13.95	9.89
20.72	0.22	14.11	9.92
20.73	0.22	14.26	9.95
20.74	0.23	14.41	9.97
20.75	0.23	14.57	10.00
20.76	0.24	14.72	10.02
20.77	0.24	14.87	10.05
20.78	0.25	15.02	10.07
20.79	0.25	15.17	10.09
20.80	0.26	15.32	10.12
20.81	0.26	15.46	10.14
20.82	0.27	15.61	10.16
20.83	0.27	15.75	10.18
20.84	0.28	15.90	10.20
20.85	0.28	16.04	10.22
20.86	0.29	16.18	10.24
20.87	0.29	16.32	10.25
20.88	0.30	16.46	10.27
20.89	0.30	16.60	10.29
20.90	0.31	16.73	10.30
20.91	0.31	16.87	10.32
20.92	0.32	17.00	10.33
20.93	0.32	17.13	10.35
20.94	0.32	17.26	10.36
20.95	0.33	17.39	10.38
20.96	0.33	17.52	10.39
20.97	0.34	17.64	10.40
20.98	0.34	17.77	10.41
20.99	0.34	17.89	10.42
21.00	0.35	18.01	10.43
21.01	0.35	18.12	10.44
21.02	0.35	18.24	10.45
21.03	0.36	18.36	10.46
21.04	0.36	18.47	10.47
21.05	0.36	18.58	10.48
21.06	0.37	18.69	10.48
21.07	0.37	18.80	10.49
21.08	0.37	18.91	10.50
21.09	0.37	19.01	10.50
21.10	0.38	19.12	10.51
21.11	0.38	19.22	10.51
21.12	0.38	19.32	10.52
21.13	0.39	19.42	10.52
21.14	0.39	19.52	10.53
21.15	0.39	19.62	10.53
21.16	0.39	19.72	10.53
21.17	0.40	19.82	10.53
21.18	0.40	19.91	10.54
21.19	0.40	20.01	10.54
21.20	0.40	20.10	10.54
21.21	0.41	20.20	10.54
21.22	0.41	20.29	10.54
21.23	0.41	20.39	10.54
21.24	0.41	20.48	10.54
21.25	0.42	20.58	10.54
21.26	0.42	20.68	10.54
21.27	0.42	20.77	10.54
21.28	0.43	20.87	10.54
21.29	0.43	20.97	10.54
21.30	0.43	21.07	10.54
21.31	0.43	21.17	10.54
21.32	0.44	21.28	10.53
21.33	0.44	21.38	10.53
21.34	0.44	21.49	10.53
21.35	0.44	21.60	10.53
21.36	0.45	21.72	10.53
21.37	0.45	21.84	10.52
21.38	0.45	21.96	10.52
21.39	0.46	22.09	10.52
21.40	0.46	22.21	10.52
21.41	0.46	22.35	10.52
21.42	0.47	22.49	10.51
21.43	0.47	22.63	10.51
21.44	0.48	22.78	10.51
21.45	0.48	22.94	10.51
21.46	0.48	23.10	10.50
21.47	0.49	23.27	10.50
21.48	0.49	23.45	10.50
21.49	0.50	23.64	10.50
21.50	0.50	23.83	10.50
21.51	0.51	24.03	10.49
21.52	0.52	24.24	10.49
21.53	0.52	24.46	10.49
21.54	0.53	24.70	10.49
21.55	0.54	24.94	10.49
21.56	0.54	25.19	10.49
21.57	0.55	25.45	10.49
21.58	0.56	25.73	10.49
21.59	0.57	26.02	10.49
21.60	0.58	26.32	10.49
21.61	0.59	26.63	10.49
21.62	0.60	26.96	10.50
21.63	0.61	27.30	10.50
21.64	0.62	27.66	10.50
21.65	0.63	28.04	10.50
21.66	0.64	28.43	10.51
21.67	0.65	28.83	10.51
21.68	0.67	29.26	10.51
21.69	0.68	29.70	10.52
21.70	0.69	30.16	10.52
21.71	0.71	30.64	10.53
21.72	0.72	31.14	10.54
21.73	0.74	31.66	10.54
21.74	0.75	32.20	10.55
21.75	0.77	32.76	10.56
21.76	0.79	33.34	10.57
21.77	0.80	33.95	10.58
21.78	0.82	34.57	10.59
21.79	0.84	35.22	10.60
21.80	0.86	35.90	10.61
21.81	0.88	36.60	10.62
21.82	0.90	37.32	10.63
21.83	0.92	38.07	10.65
21.84	0.94	38.84	10.66
21.85	0.97	39.64	10.68
21.86	0.99	40.47	10.69
21.87	1.02	41.32	10.71
21.88	1.04	42.20	10.72
21.89	1.07	43.11	10.74
21.90	1.09	44.04	10.76
21.91	1.12	45.01	10.78
21.92	1.15	46.00	10.80
21.93	1.18	47.02	10.81
21.94	1.21	48.07	10.84
21.95	1.24	49.15	10.86
21.96	1.27	50.26	10.88
21.97	1.30	51.40	10.90
21.98	1.34	52.57	10.92
21.99	1.37	53.77	10.95
22.00	1.41	54.99	10.97
22.01	1.44	56.25	11.00
22.02	1.48	57.54	11.02
22.03	1.52	58.86	11.05
22.04	1.56	60.21	11.08
22.05	1.60	61.58	11.11
22.06	1.64	62.99	11.13
22.07	1.68	64.43	11.16
22.08	1.72	65.89	11.19
22.09	1.76	67.39	11.22
22.10	1.81	68.91	11.25
22.11	1.85	70.46	11.28
22.12	1.90	72.04	11.31
22.13	1.94	73.65	11.35
22.14	1.99	75.28	11.38
22.15	2.04	76.94	11.41
22.16	2.09	78.63	11.44
22.17	2.14	80.34	11.48
22.18	2.19	82.07	11.51
22.19	2.24	83.83	11.54
22.20	2.29	85.62	11.57
22.21	2.34	87.42	11.61
22.22	2.39	89.25	11.64
22.23	2.45	91.09	11.68
22.24	2.50	92.96	11.71
22.25	2.56	94.85	11.74
22.26	2.61	96.75	11.78
22.27	2.67	98.67	11.81
22.28	2.72	100.60	11.85
22.29	2.78	102.55	11.88
22.30	2.84	104.52	11.91
22.31	2.90	106.49	11.95
22.32	2.95	108.48	11.98
22.33	3.01	110.48	12.01
22.34	3.07	112.48	12.04
22.35	3.13	114.49	12.08
22.36	3.19	116.51	12.11
22.37	3.25	118.53	12.14
22.38	3.31	120.56	12.17
22.39	3.38	122.58	12.20
22.40	3.44	124.61	12.23
22.41	3.50	126.64	12.25
22.42	3.56	128.66	12.28
22.43	3.62	130.68	12.31
22.44	3.68	132.69	12.33
22.45	3.75	134.69	12.36
22.46	3.81	136.68	12.38
22.47	3.87	138.67	12.41
22.48	3.93	140.64	12.43
22.49	3.99	142.60	12.45
22.50	4.06	144.54	12.47
22.51	4.12	146.46	12.49
22.52	4.18	148.37	12.50
22.53	4.24	150.25	12.52
22.54	4.30	152.11	12.53
22.55	4.37	153.95	12.55
22.56	4.43	155.76	12.56
22.57	4.49	157.55	12.57
22.58	4.55	159.31	12.58
22.59	4.61	161.03	12.58
22.60	4.67	162.73	12.59
22.61	4.73	164.39	12.59
22.62	4.79	166.02	12.60
22.63	4.84	167.61	12.60
22.64	4.90	169.17	12.59
22.65	4.96	170.68	12.59
22.66	5.02	172.15	12.59
22.67	5.07	173.59	12.58
22.68	5.13	174.98	12.57
22.69	5.18	176.32	12.56
22.70	5.24	177.62	12.55
22.71	5.29	178.87	12.53
22.72	5.34	180.08	12.52
22.73	5.40	181.24	12.50
22.74	5.45	182.34	12.48
22.75	5.50	183.40	12.46
22.76	5.55	184.40	12.43
22.77	5.60	185.35	12.41
22.78	5.64	186.24	12.38
22.79	5.69	187.08	12.35
22.80	5.74	187.87	12.31
22.81	5.78	188.60	12.28
22.82	5.83	189.27	12.24
22.83	5.87	189.89	12.20
22.84	5.91	190.44	12.16
22.85	5.95	190.94	12.12
22.86	5.99	191.38	12.07
22.87	6.03	191.76	12.02
22.88	6.07	192.09	11.97
22.89	6.11	192.35	11.92
22.90	6.15	192.55	11.87
22.91	6.18	192.69	11.81
22.92	6.22	192.78	11.76
22.93	6.25	192.80	11.70
22.94	6.28	192.76	11.63
22.95	6.31	192.66	11.57
22.96	6.34	192.51	11.50
22.97	6.37	192.29	11.44
22.98	6.40	192.02	11.37
22.99	6.43	191.69	11.29
23.00	6.46	191.30	11.22
23.01	6.48	190.85	11.15
23.02	6.51	190.34	11.07
23.03	6.53	189.78	10.99
23.04	6.55	189.16	10.91
23.05	6.57	188.49	10.83
23.06	6.59	187.76	10.74
23.07	6.61	186.98	10.66
23.08	6.63	186.15	10.57
23.09	6.65	185.26	10.48
23.10	6.67	184.33	10.39
23.11	6.68	183.34	10.30
23.12	6.70	182.31	10.20
23.13	6.71	181.22	10.11
23.14	6.72	180.09	10.01
23.15	6.73	178.92	9.92
23.16	6.75	177.70	9.82
23.17	6.76	176.44	9.72
23.18	6.77	175.13	9.62
23.19	6.77	173.79	9.51
23.20	6.78	172.40	9.41
23.21	6.79	170.98	9.31
23.22	6.80	169.51	9.20
23.23	6.80	168.02	9.10
23.24	6.81	166.49	8.99
23.25	6.81	164.92	8.88
23.26	6.82	163.33	8.78
23.27	6.82	161.70	8.67
23.28	6.82	160.04	8.56
23.29	6.82	158.36	8.45
23.30	6.83	156.65	8.34
23.31	6.83	154.92	8.23
23.32	6.83	153.16	8.12
23.33	6.83	151.38	8.01
23.34	6.83	149.58	7.90
23.35	6.83	147.76	7.78
23.36	6.83	145.93	7.67
23.37	6.82	144.08	7.56
23.38	6.82	142.21	7.45
23.39	6.82	140.33	7.34
23.40	6.82	138.43	7.22
23.41	6.81	136.53	7.11
23.42	6.81	134.62	7.00
23.43	6.81	132.70	6.89
23.44	6.80	130.77	6.78
23.45	6.80	128.83	6.67
23.46	6.79	126.89	6.56
23.47	6.79	124.95	6.45
23.48	6.78	123.01	6.34
23.49	6.78	121.07	6.23
23.50	6.77	119.12	6.12
23.51	6.77	117.18	6.01
23.52	6.76	115.24	5.91
23.53	6.76	113.31	5.80
23.54	6.75	111.38	5.69
23.55	6.74	109.45	5.59
23.56	6.74	107.54	5.48
23.57	6.73	105.63	5.38
23.58	6.73	103.73	5.28
23.59	6.72	101.84	5.18
23.60	6.71	99.96	5.07
23.61	6.71	98.09	4.97
23.62	6.70	96.24	4.87
23.63	6.70	94.40	4.78
23.64	6.69	92.57	4.68
23.65	6.69	90.76	4.58
23.66	6.68	88.96	4.49
23.67	6.68	87.18	4.39
23.68	6.67	85.41	4.30
23.69	6.67	83.67	4.21
23.70	6.66	81.94	4.12
23.71	6.66	80.23	4.03
23.72	6.66	78.54	3.94
23.73	6.65	76.87	3.85
23.74	6.65	75.22	3.77
23.75	6.65	73.59	3.68
23.76	6.65	71.98	3.60
23.77	6.64	70.39	3.52
23.78	6.64	68.82	3.44
23.79	6.64	67.28	3.36
23.80	6.64	65.76	3.28
23.81	6.64	64.26	3.20
23.82	6.65	62.78	3.13
23.83	6.65	61.33	3.05
23.84	6.65	59.90	2.98
23.85	6.65	58.49	2.91
23.86	6.66	57.11	2.83
23.87	6.66	55.75	2.77
23.88	6.67	54.41	2.70
23.89	6.67	53.10	2.63
23.90	6.68	51.81	2.56
23.91	6.69	50.55	2.50
23.92	6.70	49.31	2.44
23.93	6.71	48.09	2.37
23.94	6.72	46.89	2.31
23.95	6.74	45.72	2.26
23.96	6.75	44.58	2.20
23.97	6.77	43.45	2.14
23.98	6.78	42.35	2.08
23.99	6.80	41.28	2.03
24.00	6.82	40.22	1.98
24.01	6.84	39.19	1.92
24.02	6.86	38.19	1.87
24.03	6.89	37.20	1.82
24.04	6.91	36.24	1.78
24.05	6.94	35.30	1.73
24.06	6.97	34.38	1.68
24.07	7.00	33.49	1.64
24.08	7.03	32.61	1.59
24.09	7.06	31.76	1.55
24.10	7.10	30.93	1.51
24.11	7.14	30.12	1.47
24.12	7.18	29.33	1.43
24.13	7.22	28.56	1.39
24.14	7.26	27.81	1.35
24.15	7.30	27.08	1.31
24.16	7.35	26.37	1.28
24.17	7.40	25.68	1.24
24.18	7.45	25.01	1.21
24.19	7.51	24.36	1.18
24.20	7.56	23.73	1.15
24.21	7.62	23.11	1.11
24.22	7.68	22.51	1.08
24.23	7.74	21.93	1.06
24.24	7.80	21.37	1.03
24.25	7.87	20.82	1.00
24.26	7.94	20.29	0.97
24.27	8.01	19.78	0.95
24.28	8.08	19.28	0.92
24.29	8.15	18.80	0.90
24.30	8.23	18.34	0.87
24.31	8.31	17.88	0.85
24.32	8.39	17.45	0.83
24.33	8.47	17.03	0.81
24.34	8.56	16.62	0.79
24.35	8.64	16.23	0.77
24.36	8.73	15.85	0.75
24.37	8.82	15.49	0.73
24.38	8.92	15.14	0.71
24.39	9.01	14.80	0.69
24.40	9.11	14.47	0.68
24.41	9.20	14.16	0.66
24.42	9.30	13.86	0.65
24.43	9.41	13.57	0.63
24.44	9.51	13.30	0.62
24.45	9.61	13.03	0.60
24.46	9.72	12.78	0.59
24.47	9.83	12.54	0.58
24.48	9.94	12.31	0.56
24.49	10.05	12.09	0.55
24.50	10.16	11.88	0.54
24.51	10.27	11.68	0.53
24.52	10.38	11.49	0.52
24.53	10.50	11.31	0.51
24.54	10.61	11.14	0.50
24.55	10.73	10.99	0.49
24.56	10.85	10.84	0.48
24.57	10.97	10.70	0.48
24.58	11.09	10.57	0.47
24.59	11.21	10.45	0.46
24.60	11.33	10.34	0.45
24.61	11.45	10.23	0.45
24.62	11.57	10.14	0.44
24.63	11.69	10.06	0.44
24.64	11.81	9.98	0.43
24.65	11.93	9.91	0.43
24.66	12.05	9.85	0.42
24.67	12.17	9.80	0.42
24.68	12.29	9.76	0.41
24.69	12.41	9.73	0.41
24.70	12.53	9.71	0.41
24.71	12.65	9.69	0.41
24.72	12.76	9.68	0.40
24.73	12.88	9.68	0.40
24.74	13.00	9.69	0.40
24.75	13.11	9.71	0.40
24.76	13.22	9.73	0.40
24.77	13.34	9.77	0.40
24.78	13.45	9.81	0.40
24.79	13.56	9.86	0.40
24.80	13.67	9.92	0.40
24.81	13.78	9.99	0.40
24.82	13.88	10.07	0.40
24.83	13.99	10.15	0.40
24.84	14.09	10.25	0.40
24.85	14.20	10.35	0.41
24.86	14.30	10.46	0.41
24.87	14.40	10.58	0.41
24.88	14.49	10.71	0.41
24.89	14.59	10.85	0.42
24.90	14.68	11.00	0.42
24.91	14.77	11.16	0.43
24.92	14.86	11.33	0.43
24.93	14.95	11.51	0.44
24.94	15.04	11.70	0.44
24.95	15.12	11.89	0.45
24.96	15.21	12.10	0.46
24.97	15.29	12.32	0.46
24.98	15.37	12.55	0.47
24.99	15.45	12.79	0.48
25.00	15.52	13.04	0.49
25.01	15.59	13.31	0.50
25.02	15.67	13.58	0.51
25.03	15.74	13.87	0.52
25.04	15.81	14.16	0.53
25.05	15.87	14.47	0.54
25.06	15.94	14.79	0.55
25.07	16.00	15.13	0.56
25.08	16.06	15.47	0.58
25.09	16.12	15.83	0.59
25.10	16.18	16.21	0.60
25.11	16.24	16.59	0.62
25.12	16.30	16.99	0.63
25.13	16.35	17.40	0.65
25.14	16.40	17.83	0.67
25.15	16.46	18.27	0.68
25.16	16.51	18.72	0.70
25.17	16.56	19.19	0.72
25.18	16.61	19.68	0.74
25.19	16.65	20.17	0.76
25.20	16.70	20.69	0.78
25.21	16.75	21.22	0.80
25.22	16.79	21.76	0.82
25.23	16.84	22.32	0.84
25.24	16.88	22.90	0.86
25.25	16.92	23.49	0.89
25.26	16.97	24.09	0.91
25.27	17.01	24.72	0.93
25.28	17.05	25.35	0.96
25.29	17.09	26.01	0.99
25.30	17.13	26.68	1.01
25.31	17.17	27.37	1.04
25.32	17.21	28.07	1.07
25.33	17.26	28.79	1.10
25.34	17.30	29.53	1.13
25.35	17.34	30.28	1.16
25.36	17.38	31.05	1.19
25.37	17.42	31.84	1.22
25.38	17.46	32.64	1.26
25.39	17.50	33.46	1.29
25.40	17.54	34.29	1.32
25.41	17.58	35.15	1.36
25.42	17.62	36.01	1.39
25.43	17.66	36.90	1.43
25.44	17.71	37.80	1.47
25.45	17.75	38.71	1.51
25.46	17.79	39.64	1.54
25.47	17.84	40.59	1.58
25.48	17.88	41.55	1.62
25.49	17.92	42.52	1.66
25.50	17.97	43.52	1.70
25.51	18.01	44.52	1.75
25.52	18.06	45.54	1.79
25.53	18.11	46.57	1.83
25.54	18.15	47.62	1.87
25.55	18.20	48.68	1.92
25.56	18.25	49.76	1.96
25.57	18.30	50.84	2.01
25.58	18.34	51.94	2.06
25.59	18.39	53.05	2.10
25.60	18.44	54.17	2.15
25.61	18.49	55.30	2.20
25.62	18.54	56.45	2.24
25.63	18.59	57.60	2.29
25.64	18.64	58.76	2.34
25.65	18.70	59.93	2.39
25.66	18.75	61.11	2.44
25.67	18.80	62.30	2.49
25.68	18.85	63.50	2.54
25.69	18.90	64.70	2.59
25.70	18.96	65.91	2.64
25.71	19.01	67.13	2.70
25.72	19.06	68.35	2.75
25.73	19.12	69.58	2.80
25.74	19.17	70.81	2.85
25.75	19.22	72.04	2.90
25.76	19.28	73.28	2.96
25.77	19.33	74.52	3.01
25.78	19.38	75.76	3.06
25.79	19.44	77.01	3.11
25.80	19.49	78.25	3.17
25.81	19.54	79.50	3.22
25.82	19.60	80.74	3.27
25.83	19.65	81.99	3.32
25.84	19.70	83.23	3.37
25.85	19.75	84.47	3.43
25.86	19.81	85.70	3.48
25.87	19.86	86.94	3.53
25.88	19.91	88.16	3.58
25.89	19.96	89.39	3.63
25.90	20.01	90.60	3.68
25.91	20.06	91.82	3.73
25.92	20.11	93.02	3.78
25.93	20.16	94.22	3.83
25.94	20.21	95.40	3.88
25.95	20.26	96.58	3.93
25.96	20.31	97.75	3.98
25.97	20.36	98.91	4.02
25.98	20.41	100.06	4.07
25.99	20.46	101.19	4.12
26.00	20.51	102.31	4.16
26.01	20.55	103.42	4.21
26.02	20.60	104.52	4.25
26.03	20.65	105.60	4.29
26.04	20.70	106.66	4.33
26.05	20.75	107.71	4.38
26.06	20.79	108.74	4.42
26.07	20.84	109.75	4.46
26.08	20.89	110.74	4.50
26.09	20.94	111.72	4.53
26.10	20.99	112.67	4.57
26.11	21.04	113.61	4.61
26.12	21.08	114.52	4.64
26.13	21.13	115.41	4.68
26.14	21.18	116.27	4.71
26.15	21.23	117.12	4.74
26.16	21.29	117.93	4.77
26.17	21.34	118.73	4.80
26.18	21.39	119.49	4.83
26.19	21.44	120.23	4.86
26.20	21.50	120.94	4.88
26.21	21.55	121.63	4.91
26.22	21.61	122.28	4.93
26.23	21.67	122.91	4.95
26.24	21.73	123.50	4.97
26.25	21.79	124.07	4.99
26.26	21.85	124.60	5.01
26.27	21.91	125.10	5.03
26.28	21.98	125.57	5.04
26.29	22.05	126.01	5.06
26.30	22.11	126.41	5.07
26.31	22.19	126.77	5.08
26.32	22.26	127.11	5.09
26.33	22.33	127.40	5.10
26.34	22.41	127.67	5.10
26.35	22.49	127.89	5.11
26.36	22.57	128.08	5.11
26.37	22.66	128.23	5.11
26.38	22.75	128.35	5.11
26.39	22.84	128.42	5.11
26.40	22.93	128.46	5.11
26.41	23.03	128.46	5.10
26.42	23.13	128.43	5.10
26.43	23.23	128.35	5.09
26.44	23.34	128.24	5.08
26.45	23.45	128.08	5.07
26.46	23.57	127.89	5.06
26.47	23.69	127.66	5.04
26.48	23.81	127.39	5.03
26.49	23.94	127.08	5.01
26.50	24.07	126.74	4.99
26.51	24.21	126.35	4.97
26.52	24.35	125.93	4.95
26.53	24.50	125.47	4.93
26.54	24.65	124.97	4.90
26.55	24.81	124.43	4.88
26.56	24.97	123.86	4.85
26.57	25.14	123.25	4.82
26.58	25.31	122.60	4.79
26.59	25.49	121.92	4.76
26.60	25.68	121.20	4.73
26.61	25.88	120.45	4.69
26.62	26.08	119.66	4.66
26.63	26.28	118.84	4.62
26.64	26.50	117.99	4.58
26.65	26.72	117.11	4.54
26.66	26.95	116.19	4.50
26.67	27.19	115.24	4.46
26.68	27.43	114.27	4.42
26.69	27.68	113.26	4.37
26.70	27.95	112.23	4.33
26.71	28.22	111.16	4.28
26.72	28.50	110.08	4.23
26.73	28.79	108.96	4.19
26.74	29.09	107.82	4.14
26.75	29.40	106.66	4.09
26.76	29.71	105.48	4.04
26.77	30.05	104.27	3.99
26.78	30.39	103.05	3.93
26.79	30.74	101.80	3.88
26.80	31.10	100.54	3.83
26.81	31.48	99.26	3.78
26.82	31.87	97.96	3.72
26.83	32.27	96.65	3.67
26.84	32.68	95.32	3.61
26.85	33.10	93.98	3.56
26.86	33.54	92.63	3.50
26.87	34.00	91.27	3.44
26.88	34.47	89.90	3.39
26.89	34.95	88.52	3.33
26.90	35.44	87.13	3.27
26.91	35.96	85.74	3.22
26.92	36.48	84.34	3.16
26.93	37.03	82.94	3.10
26.94	37.59	81.53	3.05
26.95	38.16	80.12	2.99
26.96	38.76	78.72	2.93
26.97	39.37	77.31	2.88
26.98	40.00	75.90	2.82
26.99	40.64	74.50	2.76
27.00	41.31	73.09	2.71
27.01	41.99	71.69	2.65
27.02	42.69	70.30	2.60
27.03	43.41	68.91	2.54
27.04	44.15	67.53	2.49
27.05	44.91	66.16	2.43
27.06	45.69	64.79	2.38
27.07	46.49	63.43	2.33
27.08	47.32	62.09	2.27
27.09	48.16	60.75	2.22
27.10	49.02	59.42	2.17
27.11	49.91	58.11	2.12
27.12	50.81	56.81	2.07
27.13	51.74	55.52	2.02
27.14	52.69	54.24	1.97
27.15	53.67	52.98	1.92
27.16	54.66	51.73	1.87
27.17	55.68	50.50	1.82
27.18	56.72	49.28	1.78
27.19	57.79	48.08	1.73
27.20	58.87	46.90	1.69
27.21	59.98	45.73	1.64
27.22	61.12	44.58	1.60
27.23	62.28	43.45	1.56
27.24	63.46	42.33	1.51
27.25	64.67	41.23	1.47
27.26	65.90	40.15	1.43
27.27	67.16	39.09	1.39
27.28	68.44	38.05	1.35
27.29	69.74	37.03	1.32
27.30	71.07	36.02	1.28
27.31	72.43	35.04	1.24
27.32	73.81	34.07	1.21
27.33	75.22	33.12	1.17
27.34	76.65	32.19	1.14
27.35	78.11	31.28	1.10
27.36	79.60	30.39	1.07
27.37	81.11	29.52	1.04
27.38	82.65	28.67	1.01
27.39	84.21	27.84	0.98
27.40	85.81	27.02	0.95
27.41	87.43	26.23	0.92
27.42	89.08	25.45	0.90
27.43	90.76	24.70	0.87
27.44	92.47	23.96	0.84
27.45	94.21	23.24	0.82
27.46	95.98	22.54	0.79
27.47	97.78	21.85	0.77
27.48	99.61	21.19	0.75
27.49	101.47	20.54	0.72
27.50	103.36	19.91	0.70
27.51	105.29	19.30	0.68
27.52	107.25	18.70	0.66
27.53	109.25	18.12	0.64
27.54	111.28	17.56	0.62
27.55	113.35	17.01	0.61
27.56	115.46	16.48	0.59
27.57	117.60	15.97	0.57
27.58	119.78	15.47	0.56
27.59	122.00	14.99	0.54
27.60	124.26	14.52	0.53
27.61	126.57	14.07	0.51
27.62	128.91	13.63	0.50
27.63	131.30	13.21	0.49
27.64	133.73	12.80	0.47
27.65	136.21	12.40	0.46
27.66	138.73	12.01	0.45
27.67	141.30	11.64	0.44
27.68	143.92	11.29	0.43
27.69	146.59	10.94	0.42
27.70	149.31	10.60	0.41
27.71	152.07	10.28	0.41
27.72	154.89	9.97	0.40
27.73	157.76	9.67	0.39
27.74	160.68	9.38	0.39
27.75	163.65	9.10	0.38
27.76	166.68	8.83	0.38
27.77	169.76	8.58	0.37
27.78	172.89	8.33	0.37
27.79	176.08	8.09	0.36
27.80	179.32	7.86	0.36
27.81	182.61	7.64	0.36
27.82	185.96	7.42	0.35
27.83	189.37	7.22	0.35
27.84	192.82	7.02	0.35
27.85	196.33	6.84	0.35
27.86	199.89	6.65	0.35
27.87	203.49	6.48	0.35
27.88	207.15	6.32	0.35
27.89	210.86	6.16	0.35
27.90	214.61	6.01	0.35
27.91	218.41	5.86	0.35
27.92	222.25	5.72	0.35
27.93	226.13	5.59	0.36
27.94	230.05	5.46	0.36
27.95	234.00	5.34	0.36
27.96	237.99	5.22	0.37
27.97	242.00	5.11	0.37
27.98	246.05	5.01	0.37
27.99	250.11	4.91	0.38
28.00	254.20	4.81	0.38
28.01	258.30	4.72	0.39
28.02	262.42	4.64	0.39
28.03	266.54	4.55	0.40
28.04	270.66	4.48	0.41
28.05	274.79	4.40	0.41
28.06	278.91	4.33	0.42
28.07	283.01	4.26	0.43
28.08	287.10	4.20	0.43
28.09	291.17	4.14	0.44
28.10	295.22	4.08	0.45
28.11	299.23	4.03	0.45
28.12	303.20	3.97	0.46
28.13	307.13	3.93	0.47
28.14	311.00	3.88	0.48
28.15	314.83	3.83	0.49
28.16	318.59	3.79	0.50
28.17	322.28	3.75	0.50
28.18	325.90	3.71	0.51
28.19	329.44	3.68	0.52
28.20	332.90	3.64	0.53
28.21	336.26	3.61	0.54
28.22	339.52	3.58	0.55
28.23	342.69	3.55	0.55
28.24	345.74	3.52	0.56
28.25	348.67	3.49	0.57
28.26	351.49	3.47	0.58
28.27	354.18	3.44	0.59
28.28	356.73	3.42	0.60
28.29	359.15	3.39	0.60
28.30	361.43	3.37	0.61
28.31	363.56	3.35	0.62
28.32	365.54	3.33	0.63
28.33	367.37	3.31	0.63
28.34	369.04	3.29	0.64
28.35	370.54	3.27	0.65
28.36	371.87	3.25	0.65
28.37	373.04	3.23	0.66
28.38	374.03	3.21	0.67
28.39	374.85	3.19	0.67
28.40	375.49	3.17	0.68
28.41	375.94	3.15	0.68
28.42	376.22	3.13	0.69
28.43	376.31	3.11	0.69
28.44	376.23	3.10	0.70
28.45	375.95	3.08	0.70
28.46	375.49	3.06	0.70
28.47	374.85	3.04	0.71
28.48	374.02	3.02	0.71
28.49	373.01	3.00	0.71
28.50	371.81	2.98	0.71
28.51	370.44	2.96	0.71
28.52	368.88	2.94	0.72
28.53	367.15	2.92	0.72
28.54	365.25	2.90	0.72
28.55	363.17	2.88	0.72
28.56	360.92	2.86	0.72
28.57	358.50	2.83	0.71
28.58	355.93	2.81	0.71
28.59	353.19	2.79	0.71
28.60	350.31	2.77	0.71
28.61	347.27	2.74	0.71
28.62	344.08	2.72	0.70
28.63	340.76	2.70	0.70
28.64	337.30	2.67	0.70
28.65	333.71	2.65	0.69
28.66	330.00	2.62	0.69
28.67	326.16	2.60	0.68
28.68	322.21	2.57	0.68
28.69	318.16	2.55	0.67
28.70	314.00	2.52	0.66
28.71	309.75	2.49	0.66
28.72	305.40	2.47	0.65
28.73	300.97	2.44	0.64
28.74	296.47	2.42	0.63
28.75	291.89	2.39	0.63
28.76	287.24	2.36	0.62
28.77	282.54	2.33	0.61
28.78	277.78	2.31	0.60
28.79	272.98	2.28	0.59
28.80	268.13	2.25	0.58
28.81	263.25	2.23	0.57
28.82	258.34	2.20	0.56
28.83	253.41	2.17	0.55
28.84	248.46	2.14	0.54
28.85	243.49	2.12	0.53
28.86	238.52	2.09	0.52
28.87	233.55	2.06	0.51
28.88	228.58	2.03	0.50
28.89	223.62	2.01	0.49
28.90	218.68	1.98	0.48
28.91	213.75	1.95	0.47
28.92	208.85	1.93	0.46
28.93	203.97	1.90	0.45
28.94	199.13	1.87	0.44
28.95	194.32	1.85	0.43
28.96	189.56	1.82	0.42
28.97	184.83	1.80	0.41
28.98	180.15	1.77	0.40
28.99	175.53	1.75	0.39
29.00	170.96	1.72	0.38
29.01	166.44	1.70	0.37
29.02	161.98	1.67	0.35
29.03	157.59	1.65	0.34
29.04	153.25	1.62	0.33
29.05	148.99	1.60	0.32
29.06	144.79	1.58	0.31
29.07	140.67	1.55	0.30
29.08	136.61	1.53	0.29
29.09	132.63	1.51	0.29
29.10	128.73	1.49	0.28
29.11	124.90	1.46	0.27
29.12	121.15	1.44	0.26
29.13	117.47	1.42	0.25
29.14	113.88	1.40	0.24
29.15	110.36	1.38	0.23
29.16	106.92	1.36	0.22
29.17	103.56	1.34	0.21
29.18	100.29	1.32	0.21
29.19	97.09	1.30	0.20
29.20	93.97	1.28	0.19
29.21	90.93	1.26	0.18
29.22	87.97	1.24	0.18
29.23	85.09	1.23	0.17
29.24	82.28	1.21	0.16
29.25	79.56	1.19	0.16
29.26	76.91	1.18	0.15
29.27	74.34	1.16	0.14
29.28	71.84	1.14	0.14
29.29	69.41	1.13	0.13
29.30	67.06	1.11	0.13
29.31	64.78	1.10	0.12
29.32	62.57	1.08	0.11
29.33	60.43	1.07	0.11
29.34	58.36	1.05	0.11
29.35	56.36	1.04	0.10
29.36	54.42	1.03	0.10
29.37	52.55	1.01	0.09
29.38	50.74	1.00	0.09
29.39	48.99	0.99	0.08
29.40	47.30	0.98	0.08
29.41	45.67	0.96	0.08
29.42	44.10	0.95	0.07
29.43	42.58	0.94	0.07
29.44	41.12	0.93	0.07
29.45	39.71	0.92	0.06
29.46	38.36	0.91	0.06
29.47	37.05	0.90	0.06
29.48	35.79	0.89	0.06
29.49	34.58	0.88	0.05
29.50	33.42	0.87	0.05
29.51	32.30	0.86	0.05
29.52	31.22	0.85	0.05
29.53	30.19	0.84	0.04
29.54	29.19	0.83	0.04
29.55	28.24	0.83	0.04
29.56	27.32	0.82	0.04
29.57	26.44	0.81	0.04
29.58	25.59	0.80	0.04
29.59	24.78	0.79	0.03
29.60	24.00	0.78	0.03
29.61	23.25	0.77	0.03
29.62	22.53	0.77	0.03
29.63	21.85	0.76	0.03
29.64	21.19	0.75	0.03
29.65	20.55	0.74	0.03
29.66	19.95	0.74	0.03
29.67	19.37	0.73	0.02
29.68	18.81	0.72	0.02
29.69	18.28	0.71	0.02
29.70	17.76	0.70	0.02
29.71	17.27	0.70	0.02
29.72	16.80	0.69	0.02
29.73	16.35	0.68	0.01
29.74	15.92	0.67	0.01
29.75	15.51	0.67	0.01
29.76	15.11	0.66	0.01
29.77	14.73	0.65	0.01
29.78	14.36	0.64	0.01
29.79	14.01	0.64	0.00
29.80	13.68	0.63	0.00
29.81	13.36	0.62	0.00
29.82	13.05	0.61	0.00
29.83	12.75	0.61	0.00
29.84	12.47	0.60	0.00
29.85	12.19	0.59	0.00
29.86	11.93	0.59	-0.01
29.87	11.68	0.58	-0.01
29.88	11.43	0.57	-0.01
29.89	11.20	0.56	-0.01
29.90	10.98	0.56	-0.01
29.91	10.76	0.55	-0.01
29.92	10.55	0.54	-0.01
29.93	10.35	0.54	-0.01
29.94	10.16	0.53	-0.01
29.95	9.97	0.52	-0.01
29.96	9.80	0.52	-0.01
29.97	9.62	0.51	-0.02
29.98	9.46	0.50	-0.02
29.99	9.30	0.50	-0.02
30.00	9.14	0.49	-0.02
30.01	8.99	0.48	-0.02
30.02	8.84	0.48	-0.02
30.03	8.70	0.47	-0.02
30.04	8.57	0.46	-0.02
30.05	8.43	0.46	-0.02
30.06	8.31	0.45	-0.02
30.07	8.18	0.45	-0.02
30.08	8.06	0.44	-0.02
30.09	7.94	0.44	-0.02
30.10	7.83	0.43	-0.03
30.11	7.72	0.42	-0.03
30.12	7.61	0.42	-0.03
30.13	7.51	0.41	-0.03
30.14	7.40	0.41	-0.03
30.15	7.30	0.40	-0.03
30.16	7.21	0.40	-0.03
30.17	7.11	0.39	-0.03
30.18	7.02	0.39	-0.03
30.19	6.93	0.38	-0.03
30.20	6.84	0.37	-0.03
30.21	6.76	0.37	-0.03
30.22	6.67	0.36	-0.03
30.23	6.59	0.36	-0.03
30.24	6.51	0.35	-0.03
30.25	6.43	0.35	-0.03
30.26	6.35	0.34	-0.03
30.27	6.28	0.34	-0.03
30.28	6.20	0.33	-0.03
30.29	6.13	0.33	-0.03
30.30	6.06	0.32	-0.03
30.31	5.99	0.32	-0.03
30.32	5.92	0.31	-0.03
30.33	5.86	0.31	-0.03
30.34	5.79	0.30	-0.03
30.35	5.73	0.30	-0.03
30.36	5.66	0.29	-0.03
30.37	5.60	0.29	-0.04
30.38	5.54	0.28	-0.04
30.39	5.48	0.28	-0.04
30.40	5.42	0.27	-0.04
30.41	5.36	0.27	-0.03
30.42	5.31	0.26	-0.03
30.43	5.25	0.26	-0.03
30.44	5.20	0.25	-0.03
30.45	5.14	0.25	-0.03
30.46	5.09	0.24	-0.03
30.47	5.04	0.24	-0.03
30.48	4.99	0.23	-0.03
30.49	4.94	0.23	-0.03
30.50	4.89	0.22	-0.03
30.51	4.84	0.22	-0.03
30.52	4.79	0.22	-0.03
30.53	4.74	0.21	-0.03
30.54	4.70	0.21	-0.03
30.55	4.65	0.20	-0.03
30.56	4.61	0.20	-0.03
30.57	4.57	0.19	-0.04
30.58	4.53	0.19	-0.04
30.59	4.48	0.19	-0.04
30.60	4.44	0.18	-0.04
30.61	4.41	0.18	-0.04
30.62	4.37	0.17	-0.04
30.63	4.33	0.17	-0.04
30.64	4.29	0.16	-0.04
30.65	4.26	0.16	-0.04
30.66	4.22	0.16	-0.04
30.67	4.19	0.15	-0.04
30.68	4.15	0.15	-0.04
30.69	4.12	0.14	-0.04
30.70	4.09	0.14	-0.04
30.71	4.06	0.13	-0.04
30.72	4.03	0.13	-0.04
30.73	4.00	0.13	-0.04
30.74	3.97	0.12	-0.04
30.75	3.94	0.12	-0.04
30.76	3.91	0.11	-0.04
30.77	3.88	0.11	-0.04
30.78	3.86	0.11	-0.04
30.79	3.83	0.10	-0.04
30.80	3.81	0.10	-0.04
30.81	3.78	0.09	-0.04
30.82	3.76	0.09	-0.04
30.83	3.74	0.09	-0.04
30.84	3.71	0.08	-0.04
30.85	3.69	0.08	-0.04
30.86	3.67	0.08	-0.04
30.87	3.65	0.07	-0.04
30.88	3.63	0.07	-0.04
30.89	3.62	0.06	-0.04
30.90	3.60	0.06	-0.04
30.91	3.58	0.06	-0.04
30.92	3.57	0.05	-0.04
30.93	3.55	0.05	-0.04
30.94	3.53	0.05	-0.04
30.95	3.52	0.04	-0.04
30.96	3.51	0.04	-0.04
30.97	3.49	0.04	-0.04
30.98	3.48	0.03	-0.04
30.99	3.47	0.03	-0.04
31.00	3.46	0.03	-0.04
31.01	3.45	0.02	-0.04
31.02	3.44	0.02	-0.04
31.03	3.43	0.02	-0.04
31.04	3.42	0.01	-0.04
31.05	3.41	0.01	-0.04
31.06	3.40	0.01	-0.04
31.07	3.40	0.00	-0.04
31.08	3.39	0.00	-0.04
31.09	3.38	0.00	-0.04
31.10	3.38	-0.01	-0.04
31.11	3.37	-0.01	-0.04
31.12	3.36	-0.01	-0.04
31.13	3.36	-0.01	-0.04
31.14	3.35	-0.02	-0.04
31.15	3.35	-0.02	-0.04
31.16	3.35	-0.02	-0.04
31.17	3.34	-0.03	-0.05
31.18	3.34	-0.03	-0.05
31.19	3.33	-0.03	-0.05
31.20	3.33	-0.03	-0.05
31.21	3.33	-0.04	-0.05
31.22	3.33	-0.04	-0.05
31.23	3.32	-0.04	-0.05
31.24	3.32	-0.04	-0.05
31.25	3.32	-0.04	-0.05
31.26	3.32	-0.05	-0.05
31.27	3.31	-0.05	-0.05
31.28	3.31	-0.05	-0.05
31.29	3.31	-0.05	-0.05
31.30	3.31	-0.06	-0.05
31.31	3.31	-0.06	-0.05
31.32	3.30	-0.06	-0.05
31.33	3.30	-0.06	-0.05
31.34	3.30	-0.06	-0.05
31.35	3.30	-0.06	-0.05
31.36	3.30	-0.07	-0.05
31.37	3.29	-0.07	-0.05
31.38	3.29	-0.07	-0.05
31.39	3.29	-0.07	-0.05
31.40	3.29	-0.07	-0.05
31.41	3.28	-0.07	-0.05
31.42	3.28	-0.07	-0.05
31.43	3.28	-0.08	-0.05
31.44	3.27	-0.08	-0.05
31.45	3.27	-0.08	-0.05
31.46	3.27	-0.08	-0.05
31.47	3.26	-0.08	-0.05
31.48	3.26	-0.08	-0.05
31.49	3.25	-0.08	-0.05
31.50	3.25	-0.08	-0.05
31.51	3.24	-0.08	-0.05
31.52	3.24	-0.08	-0.05
31.53	3.23	-0.08	-0.05
31.54	3.22	-0.08	-0.05
31.55	3.22	-0.08	-0.05
31.56	3.21	-0.08	-0.04
31.57	3.20	-0.08	-0.04
31.58	3.19	-0.08	-0.04
31.59	3.19	-0.08	-0.04
31.60	3.18	-0.08	-0.04
31.61	3.17	-0.08	-0.04
31.62	3.16	-0.07	-0.04
31.63	3.15	-0.07	-0.04
31.64	3.14	-0.07	-0.04
31.65	3.13	-0.07	-0.04
31.66	3.12	-0.07	-0.04
31.67	3.10	-0.07	-0.04
31.68	3.09	-0.07	-0.04
31.69	3.08	-0.06	-0.04
31.70	3.07	-0.06	-0.04
31.71	3.05	-0.06	-0.04
31.72	3.04	-0.06	-0.04
31.73	3.03	-0.06	-0.04
31.74	3.01	-0.05	-0.03
31.75	3.00	-0.05	-0.03
31.76	2.98	-0.05	-0.03
31.77	2.97	-0.05	-0.03
31.78	2.95	-0.04	-0.03
31.79	2.94	-0.04	-0.03
31.80	2.92	-0.04	-0.03
31.81	2.91	-0.03	-0.02
31.82	2.89	-0.03	-0.02
31.83	2.87	-0.03	-0.02
31.84	2.85	-0.02	-0.02
31.85	2.84	-0.02	-0.02
31.86	2.82	-0.02	-0.01
31.87	2.80	-0.01	-0.01
31.88	2.78	-0.01	-0.01
31.89	2.77	-0.01	-0.01
31.90	2.75	0.00	0.00
31.91	2.73	0.00	0.00
31.92	2.71	0.01	0.00
31.93	2.69	0.01	0.01
31.94	2.67	0.02	0.01
31.95	2.65	0.02	0.02
31.96	2.63	0.02	0.02
31.97	2.62	0.03	0.03
31.98	2.60	0.03	0.03
31.99	2.58	0.04	0.03
32.00	2.56	0.04	0.04
32.01	2.54	0.05	0.05
32.02	2.52	0.05	0.05
32.03	2.50	0.06	0.06
32.04	2.48	0.06	0.06
32.05	2.46	0.07	0.07
32.06	2.45	0.07	0.08
32.07	2.43	0.08	0.08
32.08	2.41	0.08	0.09
32.09	2.39	0.09	0.09
32.10	2.37	0.09	0.10
32.11	2.36	0.09	0.11
32.12	2.34	0.10	0.11
32.13	2.32	0.10	0.12
32.14	2.31	0.11	0.13
32.15	2.29	0.11	0.13
32.16	2.27	0.11	0.14
32.17	2.26	0.12	0.14
32.18	2.24	0.12	0.15
32.19	2.23	0.12	0.16
32.20	2.21	0.13	0.16
32.21	2.20	0.13	0.17
32.22	2.19	0.13	0.17
32.23	2.17	0.13	0.17
32.24	2.16	0.14	0.18
32.25	2.15	0.14	0.18
32.26	2.14	0.14	0.18
32.27	2.13	0.14	0.18
32.28	2.12	0.14	0.19
32.29	2.11	0.14	0.19
32.30	2.11	0.14	0.19
32.31	2.10	0.13	0.19
32.32	2.10	0.13	0.18
32.33	2.09	0.13	0.18
32.34	2.09	0.12	0.18
32.35	2.09	0.12	0.17
32.36	2.09	0.11	0.17
32.37	2.09	0.11	0.16
32.38	2.10	0.10	0.15
32.39	2.10	0.09	0.14
32.40	2.11	0.08	0.13
32.41	2.12	0.07	0.12
32.42	2.13	0.06	0.11
32.43	2.15	0.05	0.09
32.44	2.16	0.03	0.08
32.45	2.18	0.01	0.06
32.46	2.21	0.00	0.04
32.47	2.23	-0.02	0.02
32.48	2.26	-0.04	0.00
32.49	2.29	-0.06	-0.02
32.50	2.33	-0.09	-0.04
32.51	2.36	-0.11	-0.07
32.52	2.40	-0.14	-0.10
32.53	2.45	-0.17	-0.12
32.54	2.50	-0.20	-0.15
32.55	2.55	-0.23	-0.19
32.56	2.60	-0.27	-0.22
32.57	2.66	-0.30	-0.25
32.58	2.72	-0.34	-0.29
32.59	2.79	-0.38	-0.32
32.60	2.86	-0.42	-0.36
32.61	2.93	-0.47	-0.40
32.62	3.01	-0.51	-0.43
32.63	3.08	-0.56	-0.47
32.64	3.17	-0.60	-0.51
32.65	3.25	-0.65	-0.55
32.66	3.34	-0.70	-0.60
32.67	3.43	-0.76	-0.64
32.68	3.52	-0.81	-0.68
32.69	3.61	-0.86	-0.72
32.70	3.71	-0.92	-0.76
32.71	3.80	-0.97	-0.80
32.72	3.90	-1.03	-0.85
32.73	3.99	-1.09	-0.89
32.74	4.09	-1.14	-0.93
32.75	4.19	-1.20	-0.97
32.76	4.28	-1.26	-1.01
32.77	4.38	-1.31	-1.04
32.78	4.47	-1.37	-1.08
32.79	4.56	-1.42	-1.12
32.80	4.65	-1.48	-1.15
32.81	4.73	-1.53	-1.19
32.82	4.81	-1.58	-1.22
32.83	4.89	-1.63	-1.25
32.84	4.97	-1.68	-1.28
32.85	5.03	-1.73	-1.31
32.86	5.10	-1.77	-1.33
32.87	5.15	-1.81	-1.36
32.88	5.21	-1.85	-1.38
32.89	5.25	-1.89	-1.40
32.90	5.29	-1.93	-1.42
32.91	5.33	-1.96	-1.43
32.92	5.35	-1.99	-1.45
32.93	5.37	-2.02	-1.46
32.94	5.39	-2.04	-1.47
32.95	5.39	-2.07	-1.48
32.96	5.39	-2.08	-1.48
32.97	5.39	-2.10	-1.49
32.98	5.37	-2.11	-1.49
32.99	5.35	-2.13	-1.49
33.00	5.32	-2.13	-1.48
33.01	5.29	-2.14	-1.48
33.02	5.25	-2.14	-1.47
33.03	5.20	-2.14	-1.46
33.04	5.15	-2.14	-1.45
33.05	5.09	-2.13	-1.44
33.06	5.03	-2.12	-1.43
33.07	4.96	-2.11	-1.41
33.08	4.89	-2.10	-1.39
33.09	4.81	-2.08	-1.37
33.10	4.73	-2.07	-1.35
33.11	4.64	-2.05	-1.33
33.12	4.55	-2.03	-1.30
33.13	4.46	-2.00	-1.28
33.14	4.37	-1.98	-1.25
33.15	4.27	-1.95	-1.22
33.16	4.17	-1.93	-1.19
33.17	4.07	-1.90	-1.16
33.18	3.97	-1.87	-1.12
33.19	3.87	-1.84	-1.09
33.20	3.77	-1.81	-1.06
33.21	3.67	-1.78	-1.02
33.22	3.57	-1.75	-0.98
33.23	3.47	-1.72	-0.95
33.24	3.37	-1.69	-0.91
33.25	3.27	-1.66	-0.87
33.26	3.17	-1.62	-0.83
33.27	3.08	-1.59	-0.79
33.28	2.98	-1.56	-0.74
33.29	2.89	-1.53	-0.70
33.30	2.80	-1.50	-0.66
33.31	2.71	-1.47	-0.61
33.32	2.63	-1.44	-0.57
33.33	2.54	-1.42	-0.52
33.34	2.46	-1.39	-0.48
33.35	2.39	-1.36	-0.43
33.36	2.31	-1.34	-0.38
33.37	2.24	-1.31	-0.33
33.38	2.17	-1.29	-0.27
33.39	2.10	-1.26	-0.22
33.40	2.04	-1.24	-0.16
33.41	1.98	-1.22	-0.10
33.42	1.92	-1.20	-0.04
33.43	1.87	-1.18	0.02
33.44	1.81	-1.16	0.09
33.45	1.76	-1.14	0.16
33.46	1.72	-1.12	0.23
33.47	1.67	-1.11	0.31
33.48	1.63	-1.09	0.39
33.49	1.59	-1.08	0.47
33.50	1.55	-1.07	0.56
33.51	1.52	-1.05	0.66
33.52	1.49	-1.04	0.76
33.53	1.45	-1.03	0.86
33.54	1.43	-1.02	0.97
33.55	1.40	-1.01	1.09
33.56	1.37	-1.00	1.21
33.57	1.35	-0.99	1.34
33.58	1.33	-0.98	1.48
33.59	1.31	-0.97	1.62
33.60	1.29	-0.97	1.78
33.61	1.27	-0.96	1.94
33.62	1.26	-0.96	2.10
33.63	1.24	-0.95	2.28
33.64	1.23	-0.94	2.46
33.65	1.22	-0.94	2.65
33.66	1.21	-0.94	2.85
33.67	1.20	-0.93	3.06
33.68	1.19	-0.93	3.28
33.69	1.18	-0.92	3.50
33.70	1.18	-0.92	3.73
33.71	1.17	-0.92	3.97
33.72	1.17	-0.92	4.21
33.73	1.16	-0.91	4.46
33.74	1.16	-0.91	4.72
33.75	1.16	-0.91	4.98
33.76	1.16	-0.91	5.25
33.77	1.16	-0.91	5.52
33.78	1.16	-0.90	5.80
33.79	1.16	-0.90	6.08
33.80	1.16	-0.90	6.36
33.81	1.17	-0.90	6.64
33.82	1.17	-0.90	6.92
33.83	1.18	-0.90	7.20
33.84	1.18	-0.90	7.48
33.85	1.19	-0.89	7.75
33.86	1.20	-0.89	8.02
33.87	1.20	-0.89	8.29
33.88	1.21	-0.89	8.55
33.89	1.22	-0.89	8.81
33.90	1.23	-0.89	9.06
33.91	1.25	-0.89	9.29
33.92	1.26	-0.89	9.52
33.93	1.27	-0.89	9.74
33.94	1.29	-0.89	9.95
33.95	1.31	-0.89	10.14
33.96	1.33	-0.89	10.33
33.97	1.35	-0.89	10.49
33.98	1.37	-0.89	10.65
[truncated: 501 more rows]
