# Supplementary material for: Human lipoproteins comprise at least 12 different classes that are lognormally distributed
Source: PLoS One. 2022 Nov 10;17(11):e0275066. doi: 10.1371/journal.pone.0275066 (PMC9648703; doi:10.1371/journal.pone.0275066)
Supplement: S1 File — (ZIP) [file pone.0275066.s001.zip › supporting/data/simulation.txt]

#data container 
 multiple<-add<- 100000*0

# random numbers
 for (i in 1:100000){

 x <- floor(runif(5,1,7))  #dice

 multiple[i] <- prod(x)
 add[i] <- sum(x)}


> quantile(multiple, .975)
97.5% 
 2700 

quantile(multiple, .025)
> quantile(multiple, .025)
2.5% 
  15 

> quantile(multiple, .5)
50% 
270 

png("log.png", width=2000, height=2000, pointsize=60)
par(lwd=4)
hist(multiple, col="gray70", main="Histogram", xlab="Multiplicative", border="gray50")
abline(v=15, lty=3)
abline(v=2700, lty=3)
abline(v=270)
box()
dev.off()


> quantile(add, .025)
2.5% 
  10 
> quantile(add, .975)
97.5% 
   25 
> quantile(add, .5)
50% 
 17 

png("nom.png", width=2000, height=2000, pointsize=60)
par(lwd=4)
hist(add, col="gray70", main="Histogram", xlab="Additive", border="gray50")
abline(v=10, lty=3)
abline(v=25, lty=3)
abline(v=17)
box()
dev.off()


# random sampling (multi)

sums <- 1:10000*0
for(i in 1:10000){
sums[i] <- sum(sample(multiple, 5))}


png("sample.png", width=2000, height=2000, pointsize=60)
par(lwd=4)
hist(sums, col="gray70", main="multiplicative", xlab="Sum of 5 samples", border="gray50")
box()
dev.off()

# random sampling (add)

suma <- 1:10000*0
for(i in 1:10000){
suma[i] <- sum(sample(add, 5))}


png("samplea.png", width=2000, height=2000, pointsize=60)
par(lwd=4)
hist(suma, col="gray70", main="additive", xlab="Sum of 5 samples", border="gray50")
box()
dev.off()
