# Supplementary material for: Human lipoproteins comprise at least 12 different classes that are lognormally distributed
Source: PLoS One. 2022 Nov 10;17(11):e0275066. doi: 10.1371/journal.pone.0275066 (PMC9648703; doi:10.1371/journal.pone.0275066)
Supplement: S1 File — (ZIP) [file pone.0275066.s001.zip › supporting/table/Cho.txt]

	CM1	CM2	VLDL	Lp(a)	Tg	LDL1	LAC1	LDL2	LAC2	mHDL	HDL1	HDL2
1001	0.434773071	0.630489293	6.151854974	11.73296068	6.64E-05	92.40875456	2.963751692	22.73616187	45.15875602	0.122669168	1.30253597	0.38758286
1002	0.019919492	0.205121882	1.413662208	3.781883361	6.64E-05	72.89026793	0.254714993	43.79451368	39.27545552	5.78E-05	1.192360731	0.353913155
1003	0.02778351	0.149171971	2.393790694	12.47457703	6.64E-05	103.4268636	0.243655667	34.28022991	40.25531367	0.633902974	1.572881653	0.240956564
1004	0.033011605	0.332188275	2.058925783	5.665144576	6.64E-05	87.65118366	5.78E-05	24.1252641	40.65186657	5.78E-05	1	0.526402706
1005	3.148661579	8.149864241	3.124647244	19.69815289	6.64E-05	83.92330667	3.538637061	10.63863251	33.48325713	2.359872177	1.575891872	0.40288467
1006	1.717333695	3.570287562	6.20E-05	40.15828051	6.64E-05	130.177253	3.332528548	19.79918719	47.8657471	0.185297247	1.5	0.582042316
1007	0.131420607	0.495340168	3.636444865	10.31540369	6.64E-05	115.8887578	3.437598556	37.11910073	40.62322121	5.78E-05	1.52065101	0.569514838
1008	0.209633446	0.919113095	4.84918703	8.854062695	7.647856921	99.10087955	1.926422558	32.00206937	40.05962247	0.000128261	1.440515461	0.518734927
1009	0.058451233	0.377121497	3.625919529	11.66180634	12.66371578	103.2005064	2.193043805	51.38238789	43.61179022	5.78E-05	1.436114648	0.569437398
1010	0.449884849	3.233355313	2.893020011	15.10750742	6.64E-05	70.60971769	0.948759277	22.51618295	44.81693917	5.78E-05	2.156820826	0.345725412
1011	0.112656549	0.929818635	5.600419124	9.07484766	18.90145714	96.71126587	3.251430182	13.40349204	29.39271722	7	7.37E-05	0.530855017
1012	0.351303881	2.374841331	3.345161302	14.873933	0.791129721	117.9536108	2.641775698	13.12214454	51.59375681	2.019329339	1.520343108	0.376624959
1013	0.042338769	0.611041021	4.087660999	6.23460229	7.593687262	71.86121807	2.713087494	12.19073724	38.50307929	4	0.8515306	0.414943836
1014	0.255994396	0.675276246	4.219953575	11.05931084	7.785837304	119.3201282	2.190149629	29.90683288	38.82004618	1.040874504	1.794590683	0.536969827
1015	0.154711782	0.336959601	2.417915979	3.474182258	13.35764864	64.53080872	5.78E-05	51.81372977	28.38806569	5.78E-05	1.672688502	0.241467956
1016	0.305902517	0.755168489	3.627348493	9.586305534	10.71055162	92.10908497	3.513572759	14.48727383	43.58338405	0.300427487	1.549929453	0.418985086
1017	1.978868292	6.026045385	9.710598113	13.81514702	3.700425765	100.0426105	3.936	4.14E-05	45.59297128	5.78E-05	1.540187338	0.214261802
1018	0.092013511	0.642990533	2.606922528	13.98095268	0.330488053	102.3366734	2.369728783	47.31640386	36.97414817	5.78E-05	1.345152146	0.48422371
1019	0.345625712	0.561421816	4.302421705	5.135958233	21.41608475	80.79692527	2.797286387	24.46694997	41.40327518	3.582072696	1.33316031	0.414712501
1020	0.528538073	2.847031908	12.60750954	13.28467867	27.05491256	110.9740752	3.788822305	24.50283836	32.61429545	2.740830307	1.377928968	0.396315311
1021	0.359285177	3.698213186	6.20E-05	39.45209446	31.45337119	110.956747	3.821510474	13.34086436	41.93040197	2.5621902	1.274954084	0.401429601
1022	1.611251897	3.27243866	11.33025056	19.27457376	0.478291119	106.1429566	2.946168527	21.44608152	35.23028567	3.822602211	1.424185182	0.543516757
1023	4.028305942	7.706304821	8.14905197	17.81587829	2.764599383	107.2564854	4.794440102	8.296716341	29.73839109	5.060132906	1.299548037	0.283996675
1024	9.014561929	12.11303227	7.938392362	31.61745478	6.64E-05	119.3966407	2.770926426	0.32313975	43.95487805	5.506541681	1.504396503	0.604317926
1025	0.91084299	3.530127568	11.32886652	14.14359249	16.68902995	101.3001656	3.188371592	23.83674127	32.74862655	3.301161073	1.334860606	0.390282103
1026	0.579248772	1.809297812	7.155068642	8.785491493	6.64E-05	95.71227635	2.269845104	32.34506407	21.52958527	3.058005055	1.160516701	0.379120189
1027	0.646212481	1.540842624	3.466797126	5.829851075	1.319106228	62.10098446	3.34866845	82.25874812	40.89840478	3.775565083	2.049527056	0.510880803
1028	0.580410021	1.490838656	5.484395444	14.65060499	6.64E-05	105.9790834	2.418294901	37.10404395	31.4364756	2.194989536	1.406200933	0.429584479
1029	0.558464013	0.912766719	4.317512558	10.46010188	6.64E-05	75.05507274	1.975801695	31.108969	31.69602128	2.48939113	1.341219166	0.410701257
1030	0.059504494	0.571521397	3.169755868	6.556676358	9.938563163	69.08658186	2.930946982	62.26076234	32.65328282	4.416788506	1.657341594	0.470307915
1031	0.325008781	1.152788969	5.037386041	11.17268018	1.917684391	84.15891547	2.365414013	22.84206227	38.24549503	2.822683054	1.387517785	0.441972603
1032	0.206254155	0.925011081	7.838992988	12.32406581	10.87587214	71.8545799	2.405282007	35.18740872	29.64546049	2.506150349	1.364044895	0.408007706
1033	3.376340624	8.127614221	7.33280981	13.89967928	6.64E-05	99.04245058	3.117847729	2.765134396	35.89282669	3.366352639	1.391117572	0.444405607
1034	0.975789665	4.420513587	8.602488227	20.90244099	6.64E-05	107.3670455	2.241816239	10.39732264	37.72043595	4.153187798	1.151815818	0.537909613
1035	1.015881996	5.883619963	10.62400108	19.3315094	8.592300602	88.41610012	2.953235197	20.84519332	34.19064062	3.149976639	1.350346891	0.445359919
1036	0.10083792	0.213839674	3.860748591	6.650848752	10.5955916	78.03481655	2.093494687	38.87287932	33.19879192	3.895035569	1.471067338	0.458540603
1037	0.520075862	2.857597986	8.106034891	16.04208817	6.64E-05	100.3998203	3.137995689	6.670913016	34.9140615	3.460454952	1.225993486	0.469039024
1038	0.957855532	2.56753538	4.031919279	10.67822334	6.64E-05	73.95310134	3.455279268	63.93476409	23.21704629	3.012858286	1.412745659	0.583149496
1039	2.229317912	7.723021458	4.241327503	26.33050668	6.64E-05	104.044416	2.609449562	22.07488231	32.99496718	2.679156115	1.399836606	0.515081782
1040	0.081091345	0.725323087	3.462034743	10.93737344	6.64E-05	81.91107775	2.515310139	21.84094448	37.56137959	4.046272968	1.563273989	0.469215698
1041	0.372225136	2.958679255	7.710022941	18.96800071	6.64E-05	104.8604209	3.348891138	15.33154691	30.93120911	3.823348995	1.360875669	0.47280184
1042	0.348400263	2.184230553	14.43569509	25.09931325	6.64E-05	121.9518066	4.082402855	30.9439037	35.36894867	4.175910593	1.602254618	0.551278478
1043	1.442252951	6.029228055	10.37900444	19.04171923	6.64E-05	124.804592	2.71548488	4.14E-05	44.32829325	4.942933731	1.453997507	0.476389359
1044	1.513365843	5.273205378	4.881803836	15.85396539	6.64E-05	69.62278403	2.494134868	14.50605796	32.71683906	2.972660512	1.251651109	0.407040682
1045	0.086935185	0.311356964	3.941729326	11.89594387	6.64E-05	99.00852771	2.895064649	34.03721936	37.6346179	3.463929161	1.531678148	0.569945943
302	0.655749534	3.535806227	6.484361254	32.77886808	6.64E-05	80.93356661	2.61607034	29.93317206	31.2394155	3.733762005	1.46868149	0.497425667
502	0.853849043	6.347080056	11.38935307	44.11425717	4.842997861	95.7394072	2.606416868	28.82600335	32.9922522	3.731094116	1.531126377	0.515059828
