# Supplementary material for: Human lipoproteins comprise at least 12 different classes that are lognormally distributed
Source: PLoS One. 2022 Nov 10;17(11):e0275066. doi: 10.1371/journal.pone.0275066 (PMC9648703; doi:10.1371/journal.pone.0275066)
Supplement: S1 File — (ZIP) [file pone.0275066.s001.zip › supporting/table/TG.txt]

ID	CM1	CM2	VLDL	Lp(a)	Tg	LDL1	LAC1	LDL2	LAC2	mHDL	HDL1	HDL2
1001	6.64E-05	6.472422655	26.39091044	5.370834812	18.32120968	16.24564197	0.918992137	8.959385627	7.960775812	0.182376344	0.781284395	0.056343979
1002	0.098744629	1.885920907	7.342694592	2.06445862	6.876474145	11.87398638	0.159573775	6.476863145	3.439980213	5.78E-05	0.699138757	0.018114217
1003	0.02356598	0.646390201	6.14691394	3.478444605	5.106473219	11.51642152	0.03737073	3.759722991	2.847177018	0.254482218	0.604685064	5.78E-05
1004	0.079965747	3.320681599	8.41381268	2.431587284	4.622338514	8.301269145	6.60E-05	2.686753469	2.345052101	0.217338459	0.542280911	0.092525311
1005	20.64443098	55.45512615	33.88235919	64.47829143	10.55162199	15.05368805	2.536374032	8.122715151	7.983656187	0.684964565	1.941502385	0.489046045
1006	12.40305205	21.86142151	21.60140954	28.97471888	12.4775074	13.72209826	0.984351152	6.142089119	6.193362938	1.330044785	0.85	0.242312963
1007	1.166960834	1.803072547	2.182663203	2.317959356	6.847346191	10.16693143	0.555357134	3.248075564	2.018256426	5.78E-05	0.769373317	5.57E-05
1008	2.606796523	5.558683427	9.973141563	9.994042458	18.76068921	12.65541761	0.594065288	7.38391217	4.895749985	0.620472625	0.915426205	0.306988104
1009	0.136985889	0.746765526	3.331979808	3.458640249	10.89318057	19.14951269	0.63122398	6.497559964	3.401469864	5.78E-05	0.888210105	0.028943716
1010	2.699911483	20.79465635	19.97818992	33.22104509	12.54808073	9.965265042	0.45898658	8.707674474	6.852353601	5.78E-05	1.543846643	0.141416714
1011	0.354354387	5.07860236	9.8503717	3.558458655	12.61622049	9.863384568	0.551698882	2.936244751	3.687219792	1	0.562505622	0.040901239
1012	2.388450274	14.73570657	16.9254361	17.32133293	16.36391815	8.918034272	0.721688663	3.364088918	5.930166227	0.205671855	1.066675957	0.059324824
1013	0.191828724	5.097119968	19.18270939	5.338386419	16.34307304	11.748869	0.598385897	3.046311068	5.002589459	0.765732198	0.780143477	0.009638909
1014	2.232759343	3.558256804	7.243785926	7.269916059	14.79952536	10.95600276	0.471559079	5.466592156	4.216581143	5.78E-05	1.216349593	0.151376551
1015	1.127728809	1.565466341	5.364794958	4.027495477	16.33211991	9.493461399	5.78E-05	13.47631968	3.064351543	0.194133506	0.929041198	0.012145625
1016	2.508396825	4.472547569	13.51283104	7.403688777	16.67526404	14.99643932	0.96741548	4.086839929	6.335259909	5.78E-05	0.999815597	0.181753781
1017	19.10148868	47.08089918	59.82405975	33.03472882	19.97914924	9.784595096	3.551615413	0.485660529	11.07327355	0.557217874	1.336089638	0.414082133
1018	0.83192979	2.469439501	10.33876779	7.449930844	14.74153261	11.3826582	0.57686673	7.315842062	3.734842254	5.78E-05	0.749271714	0.059949444
1019	0.81808516	1.98408453	4.599826302	2.336193048	6.461301425	10.91249289	0.565291882	2.923887691	2.67619499	0.223266334	0.618225202	0.047253569
1020	3.538899574	15.61386887	45.83301644	20.85604453	40.58268738	19.70637562	1.46875026	11.08891458	8.514639279	0.691306538	1.008121781	0.190896934
1021	1.909550745	15.19587733	14.27842763	30.39946695	17.71619195	11.08653922	0.791169018	4.702986576	7.648840891	0.455107829	0.84569981	0.111867395
1022	9.595642425	16.25702321	44.24177988	20.35579203	18.71892278	9.531283276	1.202986394	5.814857754	5.209520435	0.557977636	1.181291828	0.345234345
1023	18.34754582	33.28547686	38.97131373	24.76323121	15.9819739	11.93765223	2.390297512	6.016207971	9.530761883	1.706774224	1.316611462	0.354179759
1024	61.52870323	67.42851361	54.5380821	71.86130317	27.05310246	20.46205173	2.747985613	5.428277339	16.32322725	2.27930061	1.77436746	1.110068749
1025	4.923319412	18.33395569	42.71115978	15.83717735	32.1779252	16.24490344	1.341965501	11.60641688	8.610052805	0.9044514	1.132411057	0.208577062
1026	3.322535313	7.773824583	22.37675843	7.619996762	14.83532516	7.92285895	0.62669015	7.726315634	3.458099157	0.496386996	0.79806065	0.13707512
1027	5.341996784	12.73945662	22.43532803	9.430049381	14.56894362	15.5725983	1.095961265	7.047128521	2.009161657	0.230454766	1.143423544	0.163530119
1028	4.050068884	6.151378109	10.96352286	7.755653626	14.55449241	10.42731564	0.686810314	9.057786083	4.737115613	0.356886909	0.866616597	0.176503579
1029	3.73776564	3.475767926	8.465348321	6.561948504	12.56569879	10.09982657	0.668084439	7.314784825	4.565745676	0.365844005	0.832065006	0.165070807
1030	0.173674391	2.635794008	4.802248105	1.786290032	5.588794401	10.18803403	0.539496305	4.304690996	1.481217844	0.182700115	0.743514042	0.036582129
1031	2.054242614	4.695726776	13.46094769	6.309586012	14.21897753	11.5756911	0.67084287	6.777322139	6.424066435	0.44139262	0.87192933	0.151383078
1032	1.065122238	3.81829595	14.01879243	8.866775585	23.87799439	8.662354748	0.761520968	11.75942802	6.240499409	0.474751877	0.936576694	0.181958066
1033	23.98712902	51.75955939	42.2890327	34.45613146	17.36238357	12.53606346	2.062691094	4.84793516	11.98784948	1.224297752	1.370524817	0.794101173
1034	4.06555892	16.36773604	23.57666589	15.03430212	15.54328662	7.901564466	0.76233707	4.388734832	7.208745792	0.729913582	0.902669645	0.239989747
1035	5.951077207	24.07242066	29.97123338	22.66874875	23.29386316	7.20355416	1.051794707	8.661660914	8.318581556	0.747948189	0.98836075	0.300839055
1036	0.393172001	1.541841858	5.62052614	2.463975128	9.063746485	11.09782045	0.531907021	6.962513205	4.136672014	0.438307228	0.689378659	0.092963309
1037	2.812042459	14.30664509	31.97581025	11.07016077	12.17048768	7.127312829	0.761793432	1.983007372	4.352818951	0.307333661	1.025583519	0.321781809
1038	7.062308297	14.76238245	14.96901758	10.60946566	13.07661133	11.41228035	1.349800164	8.927843752	2.071560311	0.332440885	0.950097391	0.268088619
1039	17.77972094	55.09165714	38.78069143	45.3624764	37.74007198	21.37359529	2.214949276	17.51433599	10.37877834	1.212930727	1.504636453	0.697661425
1040	0.201650247	3.061851642	8.176753912	3.873693853	7.190635183	9.42675826	0.540110762	2.550392693	2.476722091	0.212166497	0.771651504	0.065452426
1041	1.108923537	10.61236091	16.56868312	10.06005423	13.11655087	7.929573817	0.76305257	3.974957108	4.055666029	0.385715341	0.963649853	0.146367281
1042	1.036434858	4.890013099	23.18141015	12.61707234	20.36340646	9.348991012	0.847188004	6.62119438	4.794190024	0.497504	0.880361527	0.116530227
1043	4.916641804	20.95931305	23.73211715	15.71093967	14.61108099	9.139961861	0.891457354	0.409990365	10.06863769	0.862046642	1.0174709	0.2698809
1044	8.62012025	25.26686483	24.80254323	30.32861361	18.75383225	8.632190766	1.286714001	5.696308581	6.845838665	0.631525355	1.141247554	0.381197726
1045	0.349432739	1.248638499	3.325152953	3.127148887	8.188115454	11.84734654	0.544055081	5.372523013	3.697206935	0.198509242	0.879317004	0.291869545
302	0.729465844	4.09437604	10.20193372	11.99891974	12.8589586	9.544634379	0.714903362	6.205538126	4.124046344	0.43460987	0.810467969	0.130804715
502	1.526265536	11.22939432	13.83466956	14.5302827	13.90791632	8.950611102	0.659727385	6.989224485	5.162394848	0.569044096	0.897973379	0.180313574
